# Supplementary material for: Poly[[[diisothio­cyanato­cobalt(II)]-bis­[μ-4-tert-butyl-2,6-bis­(1,2,4-triazol-1-ylmeth­yl)phenol]] dimethyl­formamide disolvate dihydrate]
Source: Acta Crystallogr Sect E Struct Rep Online. 2009 Feb 18;65(Pt 3):m288. doi: 10.1107/S1600536809005121 (PMC2968591; doi:10.1107/S1600536809005121)
Supplement: Supplementary file 1 [file e-65-0m288-sup1.cif]

##############################################################################
###                                                                        ###
###        Electronic paper (Acta Crystallographica Section E)             ###
###                                                                        ###
##############################################################################
#                                                                            #
# This CIF contains the data in a paper accepted for publication in Acta     #
# Crystallographica Section E. It conforms to the requirements of Notes      #
# for Authors for Section E, and has been peer reviewed under the auspices   #
# of the IUCr Commission on Journals.                                        #
#                                                                            #
# Full details of the Crystallographic Information File format               #
# are given in the paper "The Crystallographic Information File (CIF):       #
# a New Standard Archive File for Crystallography" by S. R. Hall, F. H.      #
# Allen and I. D. Brown [Acta Cryst. (1991), A47, 655-685].                  #
#                                                                            #
# The current version of the core CIF dictionary is obtainable from          #
# ftp://ftp.iucr.org/pub/cif_core.dic. The current version number is 2.4.    #
#                                                                            #
# Software is freely available for graphical display of the structure(s) in  #
# this CIF.  For information consult the CIF home page http://www.iucr.org/  #
# cif/home.html                                                              #
#                                                                            #
# This file may be used for bona fide research purposes within the           #
# scientific community so long as proper attribution is given to the journal # 
# article from which it was obtained.                                        #
#                                                                            #
##############################################################################
                                             
data_I
_audit_creation_method     SHELXL-97
_chemical_name_systematic
;
Poly[[[diisothiocyanatocobalt(II)]-bis[\m-4-<i>tert</i>-butyl-
2,6-bis(1,2,4-triazol-1-ylmethyl)phenol]] dimethylformamide disolvate
dihydrate]
;
_chemical_name_common     ?
_chemical_formula_moiety     'C34 H40 Co N14 O2 S2, 2(C3 H7 N O), 2(H2 O)'
_chemical_formula_sum     'C40 H58 Co N16 O6 S2'
_chemical_formula_iupac     '[Co (N C S)2 (C16 H20 N6 O1)2], 2C3 H7 N O, 2H2 O'
_chemical_formula_weight     982.07
_chemical_melting_point     ?
_symmetry_cell_setting     'monoclinic'
_symmetry_space_group_name_H-M     'P 21/c'
_symmetry_space_group_name_Hall     '-P 2ybc'
loop_
    _symmetry_equiv_pos_as_xyz
    'x, y, z'
    '-x, y+1/2, -z+1/2'
    '-x, -y, -z'
    'x, -y-1/2, z-1/2'
_cell_length_a     12.561(4)
_cell_length_b     20.660(6)
_cell_length_c     10.571(3)
_cell_angle_alpha     90.00
_cell_angle_beta     112.992(5)
_cell_angle_gamma     90.00
_cell_volume     2525.2(12)
_cell_formula_units_Z     2
_cell_measurement_reflns_used     2950
_cell_measurement_theta_min     2.15
_cell_measurement_theta_max     26.32
_cell_measurement_temperature     291(2)
_cell_measurement_pressure     ?
_exptl_crystal_description     block
_exptl_crystal_colour     pink
_exptl_crystal_size_max     0.30
_exptl_crystal_size_mid     0.30
_exptl_crystal_size_min     0.20
_exptl_crystal_density_diffrn     1.292
_exptl_crystal_density_meas     ?
_exptl_crystal_density_method     'not measured'
_exptl_crystal_F_000     1034
_exptl_absorpt_coefficient_mu     0.481
_exptl_absorpt_correction_type     multi-scan
_exptl_absorpt_process_details     '(SADABS; Bruker, 2000)'
_exptl_absorpt_correction_T_min     0.8690
_exptl_absorpt_correction_T_max     0.9099
_exptl_special_details
;
The structure was solved by direct methods (Bruker, 2000) and successive
difference Fourier syntheses.
;
_diffrn_ambient_temperature     291(2)
_diffrn_radiation_type     MoK\a
_diffrn_radiation_wavelength     0.71073
_diffrn_radiation_source     'fine-focus sealed tube'
_diffrn_radiation_monochromator     graphite
_diffrn_measurement_device_type     'Bruker SMART CCD area-detector'
_diffrn_measurement_method     '\f and \w'
_diffrn_detector_area_resol_mean     ?
_diffrn_reflns_number     13505
_diffrn_reflns_av_R_equivalents     0.0566
_diffrn_reflns_av_sigmaI/netI     0.0890
_diffrn_reflns_theta_min     1.97
_diffrn_reflns_theta_max     26.00
_diffrn_reflns_theta_full     26.00
_diffrn_measured_fraction_theta_max     0.998
_diffrn_measured_fraction_theta_full     0.998
_diffrn_reflns_limit_h_min     -15
_diffrn_reflns_limit_h_max     9
_diffrn_reflns_limit_k_min     -22
_diffrn_reflns_limit_k_max     25
_diffrn_reflns_limit_l_min     -12
_diffrn_reflns_limit_l_max     13
_diffrn_standards_number     ?
_diffrn_standards_interval_count     ?
_diffrn_standards_interval_time     ?
_diffrn_standards_decay_%     ?
_refine_special_details
;
Refinement of <i>F</i>^2^ against ALL reflections. The weighted <i>R</i>-factor
<i>wR</i> and goodness of fit <i>S</i> are based on <i>F</i>^2^, conventional
<i>R</i>-factors <i>R</i> are based on <i>F</i>, with <i>F</i> set to zero for
negative <i>F</i>^2^. The threshold expression of <i>F</i>^2^ >
\s(<i>F</i>^2^) is used only for calculating <i>R</i>-factors(gt) <i>etc</i>.
and is not relevant to the choice of reflections for refinement.
<i>R</i>-factors based on <i>F</i>^2^ are statistically about twice as large
as those based on <i>F</i>, and <i>R</i>- factors based on ALL data will be
even larger.
;
_reflns_number_total     4950
_reflns_number_gt     2902
_reflns_threshold_expression     I>2\s(I)
_refine_ls_structure_factor_coef     Fsqd
_refine_ls_matrix_type     full
_refine_ls_R_factor_all     0.1054
_refine_ls_R_factor_gt     0.0550
_refine_ls_wR_factor_gt     0.1096
_refine_ls_wR_factor_ref     0.1230
_refine_ls_goodness_of_fit_ref     0.900
_refine_ls_restrained_S_all     0.900
_refine_ls_number_reflns     4950
_refine_ls_number_parameters     301
_refine_ls_number_restraints     0
_refine_ls_hydrogen_treatment     constr
_refine_ls_weighting_scheme     calc
_refine_ls_weighting_details
                 'calc w=1/[\s^2^(Fo^2^)+(0.0486P)^2^] where P=(Fo^2^+2Fc^2^)/3'
_atom_sites_solution_hydrogens     geom
_atom_sites_solution_primary     direct
_atom_sites_solution_secondary     difmap
_refine_ls_shift/su_max     0.001
_refine_ls_shift/su_mean     0.000
_refine_diff_density_max     0.452
_refine_diff_density_min     -0.282
_refine_ls_extinction_method     none
_refine_ls_extinction_coef     ?
loop_
    _atom_type_symbol
    _atom_type_description
    _atom_type_scat_dispersion_real
    _atom_type_scat_dispersion_imag
    _atom_type_scat_source
    'C' 'C' 0.0033 0.0016
                         'International Tables Vol C Tables 4.2.6.8 and 6.1.1.4'
    'H' 'H' 0.0000 0.0000
                         'International Tables Vol C Tables 4.2.6.8 and 6.1.1.4'
    'N' 'N' 0.0061 0.0033
                         'International Tables Vol C Tables 4.2.6.8 and 6.1.1.4'
    'O' 'O' 0.0106 0.0060
                         'International Tables Vol C Tables 4.2.6.8 and 6.1.1.4'
    'S' 'S' 0.1246 0.1234
                         'International Tables Vol C Tables 4.2.6.8 and 6.1.1.4'
    'Co' 'Co' 0.3494 0.9721
                         'International Tables Vol C Tables 4.2.6.8 and 6.1.1.4'
_computing_data_collection     'SMART (Bruker, 2000)'
_computing_cell_refinement     'SAINT (Bruker, 2000)'
_computing_data_reduction     'SAINT (Bruker, 2000)'
_computing_structure_solution     'SHELXS97 (Sheldrick, 2008)'
_computing_structure_refinement     'SHELXL97 (Sheldrick, 2008)'
_computing_molecular_graphics
                     'SHELXTL (Sheldrick, 2008) and DIAMOND (Brandenburg, 1998)'
_computing_publication_material     'SHELXTL (Sheldrick, 2008)'
loop_
    _atom_site_type_symbol
    _atom_site_label
    _atom_site_fract_x
    _atom_site_fract_y
    _atom_site_fract_z
    _atom_site_U_iso_or_equiv
    _atom_site_adp_type
    _atom_site_calc_flag
    _atom_site_refinement_flags
    _atom_site_occupancy
    _atom_site_disorder_assembly
    _atom_site_disorder_group
    Co Co1 0.5000 0.5000 0.5000 0.03695(19) Uani d S 1 . .
    C C1 0.5771(3) 0.86800(14) 0.5064(3) 0.0393(8) Uani d . 1 . .
    C C2 0.6792(3) 0.90337(13) 0.5400(3) 0.0404(8) Uani d . 1 . .
    C C3 0.7690(3) 0.87839(14) 0.5126(3) 0.0433(8) Uani d . 1 . .
    H H3 0.8360 0.9029 0.5346 0.052 Uiso calc R 1 . .
    C C4 0.7636(3) 0.81724(14) 0.4528(3) 0.0420(8) Uani d . 1 . .
    C C5 0.6623(3) 0.78350(14) 0.4230(3) 0.0404(8) Uani d . 1 . .
    H H5 0.6563 0.7426 0.3841 0.048 Uiso calc R 1 . .
    C C6 0.5691(3) 0.80680(13) 0.4473(3) 0.0371(8) Uani d . 1 . .
    C C7 0.8633(3) 0.79381(16) 0.4164(4) 0.0550(10) Uani d . 1 . .
    C C8 0.9756(3) 0.7951(2) 0.5444(5) 0.0955(15) Uani d . 1 . .
    H H8A 1.0379 0.7796 0.5216 0.143 Uiso calc R 1 . .
    H H8B 0.9678 0.7678 0.6138 0.143 Uiso calc R 1 . .
    H H8C 0.9916 0.8386 0.5783 0.143 Uiso calc R 1 . .
    C C9 0.8743(5) 0.8385(2) 0.3075(5) 0.1115(19) Uani d . 1 . .
    H H9A 0.8033 0.8381 0.2275 0.167 Uiso calc R 1 . .
    H H9B 0.9363 0.8239 0.2832 0.167 Uiso calc R 1 . .
    H H9C 0.8902 0.8818 0.3432 0.167 Uiso calc R 1 . .
    C C10 0.8440(4) 0.72489(18) 0.3605(5) 0.0915(15) Uani d . 1 . .
    H H10A 0.7729 0.7229 0.2806 0.137 Uiso calc R 1 . .
    H H10B 0.8397 0.6960 0.4295 0.137 Uiso calc R 1 . .
    H H10C 0.9070 0.7123 0.3360 0.137 Uiso calc R 1 . .
    C C11 0.6889(3) 0.97044(14) 0.6015(3) 0.0478(9) Uani d . 1 . .
    H H11A 0.7630 0.9889 0.6125 0.057 Uiso calc R 1 . .
    H H11B 0.6290 0.9977 0.5379 0.057 Uiso calc R 1 . .
    C C12 0.5946(3) 0.99424(14) 0.7654(3) 0.0455(8) Uani d . 1 . .
    H H12 0.5296 1.0151 0.7034 0.055 Uiso calc R 1 . .
    C C13 0.7154(3) 0.95306(17) 0.9391(4) 0.0597(10) Uani d . 1 . .
    H H13 0.7526 0.9391 1.0294 0.072 Uiso calc R 1 . .
    C C14 0.4596(3) 0.76755(13) 0.4002(3) 0.0447(9) Uani d . 1 . .
    H H14A 0.4007 0.7913 0.4189 0.054 Uiso calc R 1 . .
    H H14B 0.4318 0.7607 0.3018 0.054 Uiso calc R 1 . .
    C C15 0.4614(3) 0.64600(13) 0.4173(3) 0.0421(8) Uani d . 1 . .
    H H15 0.4319 0.6366 0.3239 0.050 Uiso calc R 1 . .
    C C16 0.5281(3) 0.63924(14) 0.6298(3) 0.0507(9) Uani d . 1 . .
    H H16 0.5557 0.6217 0.7178 0.061 Uiso calc R 1 . .
    C C17 0.2724(3) 0.51848(14) 0.2245(4) 0.0446(9) Uani d . 1 . .
    C C18 0.1450(9) 0.6297(5) 0.6463(9) 0.298(8) Uani d . 1 . .
    H H18A 0.2127 0.6063 0.7034 0.448 Uiso calc R 1 . .
    H H18B 0.0774 0.6090 0.6486 0.448 Uiso calc R 1 . .
    H H18C 0.1493 0.6733 0.6795 0.448 Uiso calc R 1 . .
    C C19 0.0711(6) 0.5834(3) 0.4258(8) 0.178(3) Uani d . 1 . .
    H H19A -0.0069 0.5866 0.4200 0.267 Uiso calc R 1 . .
    H H19B 0.1015 0.5414 0.4597 0.267 Uiso calc R 1 . .
    H H19C 0.0720 0.5897 0.3362 0.267 Uiso calc R 1 . .
    C C20 0.1849(6) 0.6730(4) 0.4695(12) 0.223(6) Uani d . 1 . .
    H H20 0.1732 0.6685 0.3775 0.267 Uiso calc R 1 . .
    N N1 0.6785(2) 0.97134(11) 0.7339(3) 0.0424(7) Uani d . 1 . .
    N N2 0.7593(3) 0.94366(14) 0.8470(3) 0.0633(9) Uani d . 1 . .
    N N3 0.6134(2) 0.98416(11) 0.8952(3) 0.0421(7) Uani d . 1 . .
    N N4 0.4785(2) 0.70493(10) 0.4699(2) 0.0381(7) Uani d . 1 . .
    N N5 0.5213(3) 0.70182(11) 0.6081(3) 0.0537(8) Uani d . 1 . .
    N N6 0.4925(2) 0.60231(11) 0.5167(3) 0.0419(7) Uani d . 1 . .
    N N7 0.3582(3) 0.50307(12) 0.3096(3) 0.0498(7) Uani d . 1 . .
    N N8 0.1387(4) 0.6307(2) 0.5147(7) 0.1162(19) Uani d . 1 . .
    O O1 0.4893(2) 0.89753(10) 0.5304(3) 0.0546(6) Uani d . 1 . .
    H H1 0.4390 0.8709 0.5237 0.082 Uiso calc R 1 . .
    O O2 0.3105(2) 0.83963(13) 0.5642(3) 0.1002(11) Uani d . 1 . .
    H H2A 0.2885 0.8004 0.5513 0.120 Uiso d R 1 . .
    H H2B 0.2559 0.8631 0.5668 0.150 Uiso d R 1 . .
    O O3 0.2404(4) 0.7173(2) 0.5249(8) 0.239(4) Uani d . 1 . .
    S S1 0.14960(9) 0.54051(5) 0.10273(12) 0.0765(4) Uani d . 1 . .
loop_
    _atom_site_aniso_label
    _atom_site_aniso_U_11
    _atom_site_aniso_U_22
    _atom_site_aniso_U_33
    _atom_site_aniso_U_12
    _atom_site_aniso_U_13
    _atom_site_aniso_U_23
    Co1 0.0484(4) 0.0262(3) 0.0367(4) -0.0040(3) 0.0171(3) 0.0003(3)
    C1 0.051(2) 0.0312(17) 0.0407(19) 0.0049(16) 0.0238(17) 0.0051(14)
    C2 0.055(2) 0.0296(16) 0.043(2) -0.0029(16) 0.0258(18) -0.0028(14)
    C3 0.049(2) 0.0362(17) 0.049(2) -0.0073(16) 0.0249(18) -0.0029(15)
    C4 0.056(2) 0.0307(17) 0.044(2) 0.0001(16) 0.0247(18) 0.0025(14)
    C5 0.055(2) 0.0258(16) 0.041(2) 0.0040(16) 0.0191(17) -0.0010(14)
    C6 0.049(2) 0.0241(15) 0.0377(18) 0.0004(15) 0.0166(16) 0.0046(13)
    C7 0.064(3) 0.042(2) 0.073(3) 0.0009(18) 0.041(2) -0.0084(18)
    C8 0.066(3) 0.093(3) 0.134(4) 0.004(3) 0.046(3) -0.024(3)
    C9 0.165(5) 0.082(3) 0.156(5) 0.028(3) 0.137(4) 0.023(3)
    C10 0.092(3) 0.060(3) 0.146(4) 0.000(2) 0.072(3) -0.033(3)
    C11 0.062(2) 0.0335(17) 0.060(2) -0.0091(17) 0.037(2) -0.0046(16)
    C12 0.054(2) 0.0373(18) 0.048(2) 0.0070(17) 0.0233(18) -0.0025(16)
    C13 0.061(3) 0.071(3) 0.045(2) 0.012(2) 0.019(2) 0.0028(19)
    C14 0.053(2) 0.0302(17) 0.047(2) 0.0053(15) 0.0148(18) 0.0054(14)
    C15 0.054(2) 0.0330(17) 0.0365(19) -0.0066(16) 0.0143(17) -0.0067(14)
    C16 0.081(3) 0.0337(18) 0.039(2) -0.0038(18) 0.0247(19) 0.0002(15)
    C17 0.057(2) 0.0317(18) 0.050(2) -0.0062(16) 0.027(2) -0.0054(15)
    C18 0.396(17) 0.376(16) 0.121(7) 0.258(14) 0.099(9) 0.043(8)
    C19 0.159(7) 0.117(5) 0.234(9) 0.029(5) 0.051(7) 0.011(6)
    C20 0.093(6) 0.113(6) 0.475(19) 0.010(5) 0.125(9) 0.039(9)
    N1 0.0509(19) 0.0322(14) 0.0500(18) -0.0032(13) 0.0263(16) -0.0068(13)
    N2 0.058(2) 0.075(2) 0.059(2) 0.0159(17) 0.0251(18) -0.0012(17)
    N3 0.0483(18) 0.0381(15) 0.0432(18) 0.0033(13) 0.0215(14) -0.0014(12)
    N4 0.0478(18) 0.0279(13) 0.0381(17) -0.0048(12) 0.0163(14) -0.0010(11)
    N5 0.089(2) 0.0319(15) 0.0385(17) -0.0037(15) 0.0229(16) -0.0047(12)
    N6 0.0578(18) 0.0286(13) 0.0404(16) -0.0038(13) 0.0202(14) 0.0003(12)
    N7 0.056(2) 0.0466(16) 0.0410(17) -0.0040(16) 0.0127(15) 0.0024(14)
    N8 0.065(3) 0.065(3) 0.192(6) 0.003(2) 0.022(3) -0.008(3)
    O1 0.0581(16) 0.0363(12) 0.0824(18) -0.0020(12) 0.0416(15) -0.0086(12)
    O2 0.087(2) 0.082(2) 0.157(3) -0.0222(17) 0.075(2) -0.0334(19)
    O3 0.106(4) 0.096(3) 0.512(10) -0.033(3) 0.118(5) -0.063(5)
    S1 0.0555(7) 0.0812(7) 0.0776(8) 0.0190(6) 0.0094(6) -0.0002(6)
_geom_special_details
;
All e.s.d.'s (except the e.s.d. in the dihedral angle between two l.s. planes)
are estimated using the full covariance matrix. The cell e.s.d.'s are taken
into account individually in the estimation of e.s.d.'s in distances, angles
and torsion angles; correlations between e.s.d.'s in cell parameters are only
used when they are defined by crystal symmetry. An approximate (isotropic)
treatment of cell e.s.d.'s is used for estimating e.s.d.'s involving l.s.
planes.
;
loop_
    _geom_bond_atom_site_label_1
    _geom_bond_atom_site_label_2
    _geom_bond_site_symmetry_2
    _geom_bond_distance
    _geom_bond_publ_flag
    Co1 N7 3_666 2.104(3) ?
    Co1 N7 . 2.104(3) ?
    Co1 N6 . 2.126(2) ?
    Co1 N6 3_666 2.126(2) ?
    Co1 N3 2_646 2.144(3) ?
    Co1 N3 4_575 2.144(3) ?
    C1 O1 . 1.368(4) ?
    C1 C2 . 1.396(4) ?
    C1 C6 . 1.397(4) ?
    C2 C3 . 1.370(4) ?
    C2 C11 . 1.515(4) ?
    C3 C4 . 1.403(4) ?
    C3 H3 . 0.9300 ?
    C4 C5 . 1.375(4) ?
    C4 C7 . 1.526(5) ?
    C5 C6 . 1.380(4) ?
    C5 H5 . 0.9300 ?
    C6 C14 . 1.504(4) ?
    C7 C9 . 1.523(5) ?
    C7 C10 . 1.525(5) ?
    C7 C8 . 1.526(5) ?
    C8 H8A . 0.9600 ?
    C8 H8B . 0.9600 ?
    C8 H8C . 0.9600 ?
    C9 H9A . 0.9600 ?
    C9 H9B . 0.9600 ?
    C9 H9C . 0.9600 ?
    C10 H10A . 0.9600 ?
    C10 H10B . 0.9600 ?
    C10 H10C . 0.9600 ?
    C11 N1 . 1.456(4) ?
    C11 H11A . 0.9700 ?
    C11 H11B . 0.9700 ?
    C12 N1 . 1.311(4) ?
    C12 N3 . 1.314(4) ?
    C12 H12 . 0.9300 ?
    C13 N2 . 1.306(4) ?
    C13 N3 . 1.344(4) ?
    C13 H13 . 0.9300 ?
    C14 N4 . 1.461(3) ?
    C14 H14A . 0.9700 ?
    C14 H14B . 0.9700 ?
    C15 N4 . 1.321(3) ?
    C15 N6 . 1.323(4) ?
    C15 H15 . 0.9300 ?
    C16 N5 . 1.310(3) ?
    C16 N6 . 1.339(4) ?
    C16 H16 . 0.9300 ?
    C17 N7 . 1.147(4) ?
    C17 S1 . 1.641(4) ?
    C18 N8 . 1.361(8) ?
    C18 H18A . 0.9600 ?
    C18 H18B . 0.9600 ?
    C18 H18C . 0.9600 ?
    C19 N8 . 1.391(7) ?
    C19 H19A . 0.9600 ?
    C19 H19B . 0.9600 ?
    C19 H19C . 0.9600 ?
    C20 O3 . 1.161(9) ?
    C20 N8 . 1.243(8) ?
    C20 H20 . 0.9300 ?
    N1 N2 . 1.356(4) ?
    N3 Co1 2_656 2.144(3) ?
    N4 N5 . 1.347(3) ?
    O1 H1 . 0.8200 ?
    O2 H2A . 0.8500 ?
    O2 H2B . 0.8501 ?
loop_
    _geom_angle_atom_site_label_1
    _geom_angle_atom_site_label_2
    _geom_angle_atom_site_label_3
    _geom_angle_site_symmetry_1
    _geom_angle_site_symmetry_3
    _geom_angle
    _geom_angle_publ_flag
    N7 Co1 N7 3_666 . 180.0 ?
    N7 Co1 N6 3_666 . 89.94(10) ?
    N7 Co1 N6 . . 90.06(10) ?
    N7 Co1 N6 3_666 3_666 90.06(10) ?
    N7 Co1 N6 . 3_666 89.94(10) ?
    N6 Co1 N6 . 3_666 180.0000(10)
                                 ?
    N7 Co1 N3 3_666 2_646 89.21(11) ?
    N7 Co1 N3 . 2_646 90.79(11) ?
    N6 Co1 N3 . 2_646 92.79(9) ?
    N6 Co1 N3 3_666 2_646 87.21(9) ?
    N7 Co1 N3 3_666 4_575 90.79(11) ?
    N7 Co1 N3 . 4_575 89.21(11) ?
    N6 Co1 N3 . 4_575 87.21(9) ?
    N6 Co1 N3 3_666 4_575 92.79(9) ?
    N3 Co1 N3 2_646 4_575 180.0 ?
    O1 C1 C2 . . 116.5(3) ?
    O1 C1 C6 . . 124.4(3) ?
    C2 C1 C6 . . 119.1(3) ?
    C3 C2 C1 . . 120.0(3) ?
    C3 C2 C11 . . 120.0(3) ?
    C1 C2 C11 . . 120.0(3) ?
    C2 C3 C4 . . 122.4(3) ?
    C2 C3 H3 . . 118.8 ?
    C4 C3 H3 . . 118.8 ?
    C5 C4 C3 . . 116.0(3) ?
    C5 C4 C7 . . 124.0(3) ?
    C3 C4 C7 . . 119.9(3) ?
    C4 C5 C6 . . 123.8(3) ?
    C4 C5 H5 . . 118.1 ?
    C6 C5 H5 . . 118.1 ?
    C5 C6 C1 . . 118.8(3) ?
    C5 C6 C14 . . 118.9(3) ?
    C1 C6 C14 . . 122.2(3) ?
    C9 C7 C10 . . 108.7(3) ?
    C9 C7 C4 . . 108.9(3) ?
    C10 C7 C4 . . 111.8(3) ?
    C9 C7 C8 . . 109.6(4) ?
    C10 C7 C8 . . 108.2(3) ?
    C4 C7 C8 . . 109.7(3) ?
    C7 C8 H8A . . 109.5 ?
    C7 C8 H8B . . 109.5 ?
    H8A C8 H8B . . 109.5 ?
    C7 C8 H8C . . 109.5 ?
    H8A C8 H8C . . 109.5 ?
    H8B C8 H8C . . 109.5 ?
    C7 C9 H9A . . 109.5 ?
    C7 C9 H9B . . 109.5 ?
    H9A C9 H9B . . 109.5 ?
    C7 C9 H9C . . 109.5 ?
    H9A C9 H9C . . 109.5 ?
    H9B C9 H9C . . 109.5 ?
    C7 C10 H10A . . 109.5 ?
    C7 C10 H10B . . 109.5 ?
    H10A C10 H10B . . 109.5 ?
    C7 C10 H10C . . 109.5 ?
    H10A C10 H10C . . 109.5 ?
    H10B C10 H10C . . 109.5 ?
    N1 C11 C2 . . 113.7(3) ?
    N1 C11 H11A . . 108.8 ?
    C2 C11 H11A . . 108.8 ?
    N1 C11 H11B . . 108.8 ?
    C2 C11 H11B . . 108.8 ?
    H11A C11 H11B . . 107.7 ?
    N1 C12 N3 . . 111.9(3) ?
    N1 C12 H12 . . 124.0 ?
    N3 C12 H12 . . 124.0 ?
    N2 C13 N3 . . 115.9(3) ?
    N2 C13 H13 . . 122.0 ?
    N3 C13 H13 . . 122.0 ?
    N4 C14 C6 . . 111.3(2) ?
    N4 C14 H14A . . 109.4 ?
    C6 C14 H14A . . 109.4 ?
    N4 C14 H14B . . 109.4 ?
    C6 C14 H14B . . 109.4 ?
    H14A C14 H14B . . 108.0 ?
    N4 C15 N6 . . 110.2(3) ?
    N4 C15 H15 . . 124.9 ?
    N6 C15 H15 . . 124.9 ?
    N5 C16 N6 . . 115.4(3) ?
    N5 C16 H16 . . 122.3 ?
    N6 C16 H16 . . 122.3 ?
    N7 C17 S1 . . 180.0(4) ?
    N8 C18 H18A . . 109.5 ?
    N8 C18 H18B . . 109.5 ?
    H18A C18 H18B . . 109.5 ?
    N8 C18 H18C . . 109.5 ?
    H18A C18 H18C . . 109.5 ?
    H18B C18 H18C . . 109.5 ?
    N8 C19 H19A . . 109.5 ?
    N8 C19 H19B . . 109.5 ?
    H19A C19 H19B . . 109.5 ?
    N8 C19 H19C . . 109.5 ?
    H19A C19 H19C . . 109.5 ?
    H19B C19 H19C . . 109.5 ?
    O3 C20 N8 . . 129.7(12) ?
    O3 C20 H20 . . 115.1 ?
    N8 C20 H20 . . 115.1 ?
    C12 N1 N2 . . 109.1(3) ?
    C12 N1 C11 . . 129.2(3) ?
    N2 N1 C11 . . 121.7(3) ?
    C13 N2 N1 . . 101.9(3) ?
    C12 N3 C13 . . 101.2(3) ?
    C12 N3 Co1 . 2_656 129.1(2) ?
    C13 N3 Co1 . 2_656 129.2(2) ?
    C15 N4 N5 . . 110.1(2) ?
    C15 N4 C14 . . 129.5(3) ?
    N5 N4 C14 . . 120.4(2) ?
    C16 N5 N4 . . 102.0(2) ?
    C15 N6 C16 . . 102.3(2) ?
    C15 N6 Co1 . . 128.4(2) ?
    C16 N6 Co1 . . 129.1(2) ?
    C17 N7 Co1 . . 160.7(3) ?
    C20 N8 C18 . . 123.5(8) ?
    C20 N8 C19 . . 119.1(9) ?
    C18 N8 C19 . . 117.2(8) ?
    C1 O1 H1 . . 109.5 ?
    H2A O2 H2B . . 109.5 ?
loop_
    _geom_hbond_atom_site_label_D
    _geom_hbond_atom_site_label_H
    _geom_hbond_atom_site_label_A
    _geom_hbond_site_symmetry_A
    _geom_hbond_distance_DH
    _geom_hbond_distance_HA
    _geom_hbond_distance_DA
    _geom_hbond_angle_DHA
    O1 H1 O2 . 0.82 1.94 2.689(4) 152.0
    O2 H2A O3 . 0.85 1.81 2.655(5) 179.0
    O2 H2B S1 4_576 0.85 2.51 3.321(3) 161.0
data_global
_journal_date_recd_electronic     2009-02-11
_journal_date_accepted     2009-02-12
_journal_name_full     'Acta Crystallographica, Section E'
_journal_year     2009
_journal_volume     65
_journal_issue      3
_journal_page_first     m288
_journal_page_last     m288
_journal_paper_category     QM
_journal_coeditor_code     CV2519
_publ_contact_author_name     'Zhao-lian Chu'
_publ_contact_author_address
;
Institute of Molecular Engineering & Applied Chemistry,
School of Chemistry and Chemical Engineering,
Anhui University of Technology,
Maanshan 243002,
People's Republic of China
;
_publ_contact_author_email     zlchu@ahut.edu.cn
_publ_contact_author_fax     '86 0555 2311807'
_publ_contact_author_phone     '86 0555 2311807'
_publ_section_title
;\
Poly[[[diisothiocyanatocobalt(II)]-bis[\m-4-<i>tert</i>-butyl-2,6-bis(1,2,4-\
triazol-1-ylmethyl)phenol]] dimethylformamide disolvate dihydrate]
;
loop_
    _publ_author_name
    _publ_author_footnote
    _publ_author_address
    'Zhao-lian Chu' .
;
Institute of Molecular Engineering & Applied Chemistry
School of Chemistry and Chemical Engineering
Anhui University of Technology
Maanshan 243002
People's Republic of China
;
