# Supplementary material for: Poly[[[diisothio­cyanato­cobalt(II)]-bis­[μ-4-tert-butyl-2,6-bis­(1,2,4-triazol-1-ylmeth­yl)phenol]] dimethyl­formamide disolvate dihydrate]
Source: Acta Crystallogr Sect E Struct Rep Online. 2009 Feb 18;65(Pt 3):m288. doi: 10.1107/S1600536809005121 (PMC2968591; doi:10.1107/S1600536809005121)
Supplement: Supplementary file 2 [file e-65-0m288-Isup2.hkl]

# 
# h,k,l, Fc-squared, Fo-squared, sigma(Fo-squared) and status flag 
# 
data_I
_shelx_title ' 2 in P2(1)/c' 
_shelx_refln_list_code          4 
_shelx_F_calc_maximum      276.97 
_exptl_crystal_F_000      1034.00 
_reflns_d_resolution_high  0.8107 
 
loop_ 
 _symmetry_equiv_pos_as_xyz 
 'x, y, z' 
 '-x, y+1/2, -z+1/2' 
 '-x, -y, -z' 
 'x, -y-1/2, z-1/2' 
 
_cell_length_a    12.5607 
_cell_length_b    20.6600 
_cell_length_c    10.5708 
_cell_angle_alpha  90.000 
_cell_angle_beta  112.992 
_cell_angle_gamma  90.000 
 
_shelx_F_squared_multiplier     1.000 
 
loop_ 
 _refln_index_h 
 _refln_index_k 
 _refln_index_l 
 _refln_F_squared_calc 
 _refln_F_squared_meas 
 _refln_F_squared_sigma 
 _refln_observed_status 
   2   0   0      416.70      340.03     19.63 o 
   3   0   0    28390.24    29296.58    985.28 o 
   4   0   0     5073.48     5273.47    334.65 o 
   5   0   0     9758.42     9375.22    158.28 o 
   6   0   0     7930.57     7800.68    157.74 o 
   7   0   0        5.68       20.65     27.51 o 
   8   0   0     2072.46     1969.45     93.46 o 
   9   0   0      430.72      462.72     51.48 o 
  10   0   0       23.40       11.61     26.20 o 
  11   0   0     1357.75     1284.13    139.87 o 
  12   0   0      278.22      381.71     86.07 o 
  13   0   0       23.84       50.60     61.65 o 
  14   0   0       49.09       74.02     77.34 o 
   1   1   0     1053.76      935.80     21.26 o 
   2   1   0      346.32      411.53     14.99 o 
   3   1   0      125.65      147.26     12.59 o 
   4   1   0      400.93      459.51     22.53 o 
   5   1   0       89.85      110.78     13.88 o 
   6   1   0      474.98      448.36     28.04 o 
   7   1   0      216.47      230.23     23.20 o 
   8   1   0       45.90       64.68     18.55 o 
   9   1   0       25.66       20.80     17.06 o 
  10   1   0      564.24      565.56     49.35 o 
  11   1   0       97.88      121.91     64.96 o 
  12   1   0       23.53        5.56     36.13 o 
  13   1   0        0.08        0.00     39.35 o 
  14   1   0        3.90        3.31     64.08 o 
   0   2   0     2439.36     2671.12     59.11 o 
   1   2   0     4408.82     4548.92     81.59 o 
   2   2   0     1662.86     1610.51     32.85 o 
   3   2   0     2394.64     2535.45     44.06 o 
   4   2   0      715.89      728.48     27.98 o 
   5   2   0     1851.29     1939.68     50.08 o 
   6   2   0      817.88      675.98     33.50 o 
   7   2   0      192.30      179.66     20.91 o 
   8   2   0     1038.00      986.16     47.17 o 
   9   2   0     1869.11     1915.22     69.44 o 
  10   2   0      328.37      257.33     36.71 o 
  11   2   0      341.98      356.65     44.68 o 
  12   2   0      131.18      160.06     47.59 o 
  13   2   0        2.42       40.96     44.06 o 
  14   2   0       70.56      160.09     86.73 o 
   1   3   0       29.42       24.84      5.81 o 
   2   3   0    16691.64    17273.45    418.85 o 
   3   3   0     7956.42     8368.25    164.74 o 
   4   3   0      184.47      167.85     14.94 o 
   5   3   0     3543.73     3374.65     67.15 o 
   6   3   0      255.52      264.49     24.78 o 
   7   3   0      292.42      288.95     24.99 o 
   8   3   0      455.63      418.84     32.20 o 
   9   3   0      433.31      427.16     42.92 o 
  10   3   0       38.02       49.39     25.31 o 
  11   3   0       41.09       74.97     27.24 o 
  12   3   0        0.18       16.89     37.45 o 
  13   3   0       11.01       14.92     63.42 o 
  14   3   0        4.14        0.00     75.24 o 
   0   4   0     7452.19     7899.33    113.41 o 
   1   4   0     3854.75     4132.53     62.79 o 
   2   4   0      638.29      633.49     22.05 o 
   3   4   0     2474.17     2381.53     48.42 o 
   4   4   0      220.45      269.33     16.25 o 
   5   4   0        3.60       14.77      9.32 o 
   6   4   0      819.67      797.73     35.67 o 
   7   4   0      129.79      143.58     18.77 o 
   8   4   0      792.25      773.00     41.63 o 
   9   4   0      572.21      473.70     45.46 o 
  10   4   0        3.44        0.00     21.12 o 
  11   4   0       34.74       51.47     25.72 o 
  12   4   0       24.90       45.13     35.24 o 
  13   4   0        7.85        0.00     59.00 o 
  14   4   0       16.39       56.57     91.59 o 
   1   5   0     2702.48     2752.65     37.86 o 
   2   5   0     3852.13     3878.29     55.74 o 
   3   5   0     2131.38     2238.49     50.65 o 
   4   5   0     3882.24     3847.01     80.06 o 
   5   5   0      602.61      706.84     31.48 o 
   6   5   0        0.14       13.27      9.73 o 
   7   5   0      153.69      193.38     21.01 o 
   8   5   0       18.25       30.80     18.40 o 
   9   5   0      296.93      257.99     35.75 o 
  10   5   0        8.91       15.46     20.95 o 
  11   5   0      106.57      115.87     38.99 o 
  12   5   0        3.46       29.79     34.54 o 
  13   5   0        9.86        8.51     58.89 o 
   0   6   0    17820.02    18746.48    300.53 o 
   1   6   0     6608.08     6732.47     60.34 o 
   2   6   0        3.30        7.64      7.72 o 
   3   6   0       27.81       27.39      9.46 o 
   4   6   0      164.46      173.43     17.22 o 
   5   6   0       26.04       19.69      9.77 o 
   6   6   0      276.94      221.09     28.39 o 
   7   6   0       13.13       11.73     15.89 o 
   8   6   0      290.94      301.40     35.34 o 
   9   6   0      180.22      178.92     31.68 o 
  10   6   0      190.33      181.63     65.41 o 
  11   6   0       76.81       90.11     35.49 o 
  12   6   0        5.51        0.93     29.67 o 
  13   6   0       28.76       61.43     73.36 o 
   1   7   0       58.30       92.33      9.24 o 
   2   7   0     1582.83     1584.97     33.95 o 
   3   7   0      419.66      383.51     22.04 o 
   4   7   0       82.74       57.98     12.70 o 
   5   7   0     2108.22     2253.58     64.89 o 
   6   7   0        1.59        4.11     10.11 o 
   7   7   0       89.00       96.71     23.45 o 
   8   7   0      306.09      255.33     33.30 o 
   9   7   0       15.31        3.09     25.91 o 
  10   7   0        7.63       13.97     24.53 o 
  11   7   0      132.41      162.81     43.65 o 
  12   7   0        0.39       46.75     35.25 o 
  13   7   0        6.26       13.48     40.72 o 
   0   8   0     4409.55     5104.80     84.82 o 
   1   8   0    11641.96    12829.72     97.26 o 
   2   8   0     5033.08     5074.99     64.67 o 
   3   8   0      618.52      598.02     23.49 o 
   4   8   0        3.06       12.36     10.46 o 
   5   8   0      521.89      521.62     30.84 o 
   6   8   0      383.54      390.60     29.70 o 
   7   8   0      915.99      878.25     99.15 o 
   8   8   0      568.99      578.51     63.47 o 
   9   8   0      177.98      121.49     35.85 o 
  10   8   0      338.72      289.23     52.96 o 
  11   8   0       80.04       97.13     37.72 o 
  12   8   0        6.69       32.74     34.80 o 
  13   8   0       57.54      104.79     47.49 o 
   1   9   0      414.96      517.38     20.62 o 
   2   9   0     2391.08     2338.96     46.23 o 
   3   9   0       47.34       61.55     10.84 o 
   4   9   0      610.79      553.65     29.91 o 
   5   9   0      217.46      183.66     20.28 o 
   6   9   0      724.06      809.42     43.59 o 
   7   9   0       27.95       33.23     22.43 o 
   8   9   0      182.15      158.11     39.72 o 
   9   9   0      481.08      423.30     60.38 o 
  10   9   0       36.91       53.58     32.44 o 
  11   9   0       98.15       82.08     43.03 o 
  12   9   0        3.78       10.42     33.46 o 
  13   9   0       54.08       76.75     59.49 o 
   0  10   0     8059.61     9175.84    128.41 o 
   1  10   0     9445.33     9790.88     93.69 o 
   2  10   0     8255.27     8508.38     86.70 o 
   3  10   0      607.73      607.01     25.80 o 
   4  10   0     2344.84     2247.10     94.94 o 
   5  10   0     1064.18      921.66     43.69 o 
   6  10   0      839.22      765.60     88.61 o 
   7  10   0     3021.97     2594.75    127.93 o 
   8  10   0     1403.20     1296.58     95.66 o 
   9  10   0      286.44      290.95     52.39 o 
  10  10   0      570.08      559.67     70.58 o 
  11  10   0      228.31      224.53     50.66 o 
  12  10   0      156.62      186.60     50.73 o 
  13  10   0      231.55      342.20     69.96 o 
   1  11   0      993.92     1096.28     32.80 o 
   2  11   0     1873.35     1874.46     42.37 o 
   3  11   0      326.17      340.68     20.97 o 
   4  11   0       92.86      101.81     21.43 o 
   5  11   0       91.09       78.20     22.30 o 
   6  11   0      103.20       94.76     24.36 o 
   7  11   0      361.07      340.17     41.54 o 
   8  11   0        0.92       20.62     26.61 o 
   9  11   0      366.84      394.69     59.22 o 
  10  11   0      227.55      166.62     42.53 o 
  11  11   0        5.81       24.67     30.18 o 
  12  11   0        0.24       32.16     38.36 o 
   0  12   0     1156.72     1330.21     53.44 o 
   1  12   0     1138.03     1068.67     33.84 o 
   2  12   0      950.10      964.89     32.16 o 
   3  12   0      367.42      441.38     26.90 o 
   4  12   0      144.33      169.39     27.14 o 
   5  12   0       74.66       69.24     21.63 o 
   6  12   0       33.27       47.22     20.87 o 
   7  12   0     1602.15     1520.53     83.21 o 
   8  12   0       48.96       51.49     29.27 o 
   9  12   0      187.64      196.75     45.45 o 
  10  12   0      497.50      478.08     86.78 o 
  11  12   0        9.46       67.36     35.45 o 
  12  12   0       15.97       50.32     46.51 o 
   1  13   0        0.02        5.34      8.98 o 
   2  13   0       21.04       29.39     11.01 o 
   3  13   0        0.56        0.00     10.71 o 
   4  13   0       13.62        0.00     15.79 o 
   5  13   0      351.36      319.90     37.67 o 
   6  13   0       50.45       75.88     24.10 o 
   7  13   0        4.31       31.53     21.79 o 
   8  13   0       18.81       30.96     24.70 o 
   9  13   0       35.85       69.64     36.01 o 
  10  13   0        0.49       28.45     34.42 o 
  11  13   0        0.08       25.16     30.06 o 
  12  13   0       45.20       83.88     43.44 o 
   0  14   0     1061.03      991.16     50.99 o 
   1  14   0     1587.60     1771.38     47.25 o 
   2  14   0     2262.53     2307.33     62.69 o 
   3  14   0      247.53      210.98     22.07 o 
   4  14   0      208.07      231.16     26.82 o 
   5  14   0       17.02       10.55     18.16 o 
   6  14   0       19.13       12.45     20.33 o 
   7  14   0      375.65      404.18     47.39 o 
   8  14   0      226.45      184.66     36.78 o 
   9  14   0       54.64       66.09     34.10 o 
  10  14   0       23.06       38.06     29.02 o 
  11  14   0        9.55       48.73     36.12 o 
   1  15   0       22.22       24.14     12.91 o 
   2  15   0       39.18       70.62     16.17 o 
   3  15   0      779.77      773.87     45.64 o 
   4  15   0        2.19       17.12     15.15 o 
   5  15   0     2010.32     1864.69     90.27 o 
   6  15   0       15.80       25.25     21.68 o 
   7  15   0      128.05      109.03     30.11 o 
   8  15   0       97.88       75.25     27.31 o 
   9  15   0        8.42       43.94     32.76 o 
  10  15   0        1.47       25.93     29.20 o 
  11  15   0        4.40       42.73     35.33 o 
   0  16   0        7.25        0.00     18.35 o 
   1  16   0      469.20      528.96     33.08 o 
   2  16   0      623.30      559.94     34.72 o 
   3  16   0      537.60      621.43     42.37 o 
   4  16   0      352.87      401.05     37.35 o 
   5  16   0      410.66      361.85     45.49 o 
   6  16   0      353.30      321.80     43.49 o 
   7  16   0      226.88      233.69     39.24 o 
   8  16   0      254.75      261.48     41.76 o 
   9  16   0       63.67      116.06     40.00 o 
  10  16   0       35.45      116.48     40.92 o 
  11  16   0        4.05       22.42     35.06 o 
   1  17   0       50.11       51.37     17.21 o 
   2  17   0       91.41       78.55     18.84 o 
   3  17   0      284.09      283.45     31.42 o 
   4  17   0      883.18      863.16     67.60 o 
   5  17   0      167.59      118.17     39.39 o 
   6  17   0        2.25       13.91     21.54 o 
   7  17   0        1.00       11.57     21.40 o 
   8  17   0        3.79       29.93     26.82 o 
   9  17   0        0.56       28.76     32.28 o 
  10  17   0        2.55       14.35     33.42 o 
   0  18   0      167.12      151.32     33.47 o 
   1  18   0      121.53      130.62     22.71 o 
   2  18   0       24.06       51.80     22.02 o 
   3  18   0      225.63      266.42     31.85 o 
   4  18   0      196.26      171.65     28.31 o 
   5  18   0       44.31       68.82     27.07 o 
   6  18   0      274.86      321.19     44.06 o 
   7  18   0      586.04      680.84     64.46 o 
   8  18   0      318.43      380.75     52.51 o 
   9  18   0      183.14      183.72     49.84 o 
  10  18   0       48.32       47.07     40.11 o 
   1  19   0        7.90       15.09     17.99 o 
   2  19   0      113.79      148.45     30.55 o 
   3  19   0       25.03       28.26     20.25 o 
   4  19   0      105.44      117.05     30.01 o 
   5  19   0       81.92       93.63     28.73 o 
   6  19   0       64.44       76.22     27.84 o 
   7  19   0       62.65       57.72     27.25 o 
   8  19   0       11.22       53.62     30.08 o 
   9  19   0       42.77       50.78     43.56 o 
   0  20   0      884.53      863.35     75.53 o 
   1  20   0     1258.74     1131.96     72.39 o 
   2  20   0     1750.63     1641.97     87.55 o 
   3  20   0      937.48      865.42     83.29 o 
   4  20   0      506.12      572.35     70.36 o 
   5  20   0      503.40      527.90     56.60 o 
   6  20   0      500.83      511.85     56.79 o 
   7  20   0      189.22      233.80     43.30 o 
   8  20   0      173.08      282.17     49.90 o 
   1  21   0        9.06        5.00     19.38 o 
   2  21   0      158.64      195.17     34.63 o 
   3  21   0      107.05       91.20     34.47 o 
   4  21   0       23.55       14.95     26.33 o 
   5  21   0       80.18       97.46     35.57 o 
   6  21   0       10.75       41.06     29.13 o 
   7  21   0       59.08       81.10     35.47 o 
   8  21   0       57.42      114.97     41.14 o 
   0  22   0      303.60      309.68     73.36 o 
   1  22   0      182.86      209.94     37.21 o 
   2  22   0      128.13      161.24     43.55 o 
   3  22   0      293.65      273.27     50.90 o 
   4  22   0       28.70       47.56     34.47 o 
   5  22   0        1.09       32.62     33.41 o 
   6  22   0       53.58       63.26     41.82 o 
   7  22   0       44.75       68.41     45.71 o 
   1  23   0        0.32        8.79     28.02 o 
   2  23   0        2.39       23.30     30.41 o 
   3  23   0        3.77        0.50     24.60 o 
   4  23   0        8.42       33.73     34.96 o 
   5  23   0        0.75       24.13     34.71 o 
   6  23   0       23.43       15.31     36.78 o 
   0  24   0       37.96      118.11     60.88 o 
   1  24   0        3.04       54.91     44.30 o 
   2  24   0       26.14       59.66     50.05 o 
   3  24   0       66.83       50.06     37.98 o 
   4  24   0        7.78       27.88     35.81 o 
   1  25   0        0.59       20.77     52.70 o 
   2  25   0        4.86        2.76     43.09 o 
 -14   1   1        7.88       58.22     62.64 o 
 -13   1   1       14.54        0.00     33.45 o 
 -12   1   1       27.07       15.92     31.68 o 
 -11   1   1      136.48      134.80     31.96 o 
 -10   1   1     1224.86     1230.25     59.30 o 
  -9   1   1     2771.15     2928.38     84.16 o 
  -8   1   1     1382.00     1241.94     52.08 o 
  -7   1   1     4424.01     4338.19     88.45 o 
  -6   1   1      739.57      688.94     33.18 o 
  -5   1   1      241.74      220.39     18.36 o 
  -4   1   1     5649.62     5523.85     74.66 o 
  -3   1   1     8144.50     8459.77     94.76 o 
  -2   1   1     1484.80     1576.84     32.83 o 
  -1   1   1     2980.77     3229.27     75.02 o 
   0   1   1     1375.66     1368.96     22.72 o 
   1   1   1     4350.74     4593.45     50.14 o 
   2   1   1    21236.33    22113.85    309.54 o 
   3   1   1      949.73      960.09     29.36 o 
   4   1   1     1476.19     1428.69     40.35 o 
   5   1   1     1748.49     1722.18     49.20 o 
   6   1   1      131.11      166.11     18.72 o 
   7   1   1     1410.28     1491.27     54.53 o 
   8   1   1     1125.23     1023.15     57.77 o 
   9   1   1       21.06       34.70     20.50 o 
  10   1   1      106.20       84.66     38.33 o 
  11   1   1        7.05       14.42     35.48 o 
  12   1   1       20.52       47.80     40.34 o 
  13   1   1      254.37      356.60     67.21 o 
 -14   2   1        3.17       11.27     61.87 o 
 -13   2   1       29.69       30.82     48.50 o 
 -12   2   1       14.24       20.52     26.70 o 
 -11   2   1       66.55       69.93     27.67 o 
 -10   2   1      335.71      348.77     34.25 o 
  -9   2   1       24.13       46.96     17.37 o 
  -8   2   1      343.36      340.07     29.28 o 
  -7   2   1        9.26       41.56     13.70 o 
  -6   2   1      361.39      392.44     25.52 o 
  -5   2   1      285.53      264.43     19.38 o 
  -4   2   1      256.54      260.61     17.66 o 
  -3   2   1     6940.13     7408.89     88.36 o 
  -2   2   1        0.98        0.00      8.90 o 
  -1   2   1     7411.85     7147.97     83.46 o 
   0   2   1      590.31      505.71     15.38 o 
   1   2   1     6580.82     7292.63     68.91 o 
   2   2   1     4543.69     4694.63     74.10 o 
   3   2   1        7.34       10.84      7.26 o 
   4   2   1      719.58      748.28     29.11 o 
   5   2   1      272.27      293.80     21.47 o 
   6   2   1        0.96        3.80     10.55 o 
   7   2   1       84.05       84.33     16.64 o 
   8   2   1       45.55       86.03     23.31 o 
   9   2   1        8.67       14.00     20.12 o 
  10   2   1      312.22      267.69     38.65 o 
  11   2   1        0.46        4.21     31.94 o 
  12   2   1        2.79       11.44     34.50 o 
  13   2   1        4.04       27.61     42.11 o 
 -14   3   1       26.61       69.27     77.56 o 
 -13   3   1       17.43       21.99     57.78 o 
 -12   3   1        6.18       51.76     33.16 o 
 -11   3   1       53.44       48.16     25.49 o 
 -10   3   1      982.55     1023.40     65.00 o 
  -9   3   1      293.08      319.38     30.50 o 
  -8   3   1        8.22       12.68     13.23 o 
  -7   3   1      343.12      354.14     26.84 o 
  -6   3   1     1090.56     1377.47     56.04 o 
  -5   3   1      487.61      563.46     27.38 o 
  -4   3   1     1049.80     1128.04     39.98 o 
  -3   3   1    14264.02    14935.30    347.71 o 
  -2   3   1     2147.72     2090.46     46.68 o 
  -1   3   1      833.02      955.25     23.21 o 
   0   3   1     5042.79     5212.00     65.13 o 
   1   3   1    11367.02    11515.86    131.06 o 
   2   3   1     6317.89     6443.08    126.01 o 
   3   3   1     2240.60     2288.08     48.09 o 
   4   3   1     1619.75     1526.84     60.93 o 
   5   3   1      600.27      511.22     26.83 o 
   6   3   1       15.76       26.95     12.22 o 
   7   3   1     1068.76      915.46     49.90 o 
   8   3   1      658.96      648.44     49.18 o 
   9   3   1       83.59       94.31     25.16 o 
  10   3   1      162.39      153.09     32.06 o 
  11   3   1      339.05      344.05     57.40 o 
  12   3   1      275.05      242.25     55.87 o 
  13   3   1      277.83      278.75     93.14 o 
 -14   4   1        0.13        0.00     67.50 o 
 -13   4   1       25.97       13.07     34.29 o 
 -12   4   1       31.81        6.40     28.44 o 
 -11   4   1        0.10        9.57     22.53 o 
 -10   4   1      155.65      179.79     33.22 o 
  -9   4   1      767.51      823.94     45.74 o 
  -8   4   1       47.95       67.81     17.34 o 
  -7   4   1      606.00      555.65     32.98 o 
  -6   4   1        2.70       25.74     11.18 o 
  -5   4   1     1151.87     1108.50     58.04 o 
  -4   4   1     4243.30     4601.28    174.12 o 
  -3   4   1       50.22       64.97     10.09 o 
  -2   4   1     6944.31     7175.80     77.84 o 
  -1   4   1    11247.54    11870.13    133.73 o 
   0   4   1    19287.96    20775.74    323.06 o 
   1   4   1     5555.71     5720.75     81.28 o 
   2   4   1       10.17        0.00      8.30 o 
   3   4   1      423.20      483.85     25.18 o 
   4   4   1     3713.50     4095.67     58.85 o 
   5   4   1       18.66       22.28      9.26 o 
   6   4   1        0.63        8.51     10.64 o 
   7   4   1        0.50        9.26     16.79 o 
   8   4   1      392.90      371.33     38.76 o 
   9   4   1      389.24      323.17     38.38 o 
  10   4   1       30.57        9.80     22.36 o 
  11   4   1      195.24      177.23     45.68 o 
  12   4   1        0.98        7.84     52.48 o 
  13   4   1        6.82       75.24     73.91 o 
 -14   5   1       12.50        0.00     65.74 o 
 -13   5   1        0.36       13.90     38.06 o 
 -12   5   1       40.17       81.27     34.51 o 
 -11   5   1        2.66        2.47     24.80 o 
 -10   5   1      746.26      767.22     57.70 o 
  -9   5   1     2079.81     1901.26    136.94 o 
  -8   5   1     1133.19     1095.22     48.15 o 
  -7   5   1     3208.39     3257.14     75.84 o 
  -6   5   1     1832.68     2076.02     68.30 o 
  -5   5   1       60.91       75.92     16.12 o 
  -4   5   1     3499.91     3113.71    122.91 o 
  -3   5   1     2614.75     2536.93     64.60 o 
  -2   5   1       94.95       73.63     11.29 o 
  -1   5   1    20013.94    21984.65    142.94 o 
   0   5   1      975.12      984.41     21.60 o 
   1   5   1     9265.87     9841.39    155.39 o 
   2   5   1     2487.26     2342.86     50.14 o 
   3   5   1     6228.92     6381.80     90.87 o 
   4   5   1     4449.51     4334.40     58.58 o 
   5   5   1     1206.46     1154.10     34.86 o 
   6   5   1      251.66      204.45     20.32 o 
   7   5   1     2177.85     2136.34     82.52 o 
   8   5   1      274.52      241.73     33.67 o 
   9   5   1      139.78      148.42     31.14 o 
  10   5   1      443.21      424.86     46.88 o 
  11   5   1      132.46      114.34     37.70 o 
  12   5   1      152.40      111.59     67.06 o 
  13   5   1       81.27       86.18     76.67 o 
 -14   6   1       20.04       42.54     72.81 o 
 -13   6   1      120.33      144.82     48.37 o 
 -12   6   1      109.48      128.41     40.05 o 
 -11   6   1        4.55        5.71     26.07 o 
 -10   6   1        0.03        5.34     23.51 o 
  -9   6   1      226.62      255.83     35.47 o 
  -8   6   1      392.74      388.63     30.22 o 
  -7   6   1      918.07      999.53     42.60 o 
  -6   6   1      978.00      866.44     47.59 o 
  -5   6   1      524.82      411.11     28.02 o 
  -4   6   1      478.17      503.79     23.87 o 
  -3   6   1      321.23      295.57     24.43 o 
  -2   6   1     9069.83     9495.12    105.09 o 
  -1   6   1      111.33      128.13     10.30 o 
   0   6   1     6437.72     6910.61     95.84 o 
   1   6   1     5292.90     5562.58     91.44 o 
   2   6   1       28.65       39.93      8.45 o 
   3   6   1      432.68      455.89     25.92 o 
   4   6   1     2575.84     2381.81     62.19 o 
   5   6   1      828.11      809.51     28.57 o 
   6   6   1       11.26       19.00     14.25 o 
   7   6   1       22.51        6.68     16.72 o 
   8   6   1      544.62      494.05     45.17 o 
   9   6   1        7.62       32.14     22.21 o 
  10   6   1       30.60       44.43     26.34 o 
  11   6   1      133.74      183.32     46.46 o 
  12   6   1       20.44        0.00     58.78 o 
  13   6   1        0.16        3.09     66.18 o 
 -14   7   1        3.44       60.24     46.66 o 
 -13   7   1        3.45        0.00     32.07 o 
 -12   7   1        4.49        0.00     28.00 o 
 -11   7   1       33.69       54.73     32.20 o 
 -10   7   1       73.68       97.82     43.03 o 
  -9   7   1      651.16      502.76     60.11 o 
  -8   7   1      724.05      710.88     66.18 o 
  -7   7   1      178.58      198.41     20.68 o 
  -6   7   1     4564.92     4543.18    240.58 o 
  -5   7   1      922.30      931.94     60.48 o 
  -4   7   1      877.34      978.70     32.07 o 
  -3   7   1      183.75      188.01     17.17 o 
  -2   7   1     5209.23     5165.30     77.71 o 
  -1   7   1     3713.50     3779.48     47.87 o 
   0   7   1     1985.96     1922.81     34.82 o 
   1   7   1      306.17      354.73     15.64 o 
   2   7   1     5269.68     5291.96     73.28 o 
   3   7   1     2859.92     2646.97     73.18 o 
   4   7   1      122.12      158.53     19.06 o 
   5   7   1        4.37        1.62     11.21 o 
   6   7   1     1530.84     1582.10     69.96 o 
   7   7   1       67.39       89.34     23.62 o 
   8   7   1       67.39       66.38     23.67 o 
   9   7   1        4.25        6.16     19.89 o 
  10   7   1        8.88        5.23     25.05 o 
  11   7   1       21.37       63.21     36.61 o 
  12   7   1       88.81       93.97     43.67 o 
  13   7   1       43.72       59.99     79.66 o 
 -13   8   1       14.79       47.04     48.61 o 
 -12   8   1       50.60       84.71     40.79 o 
 -11   8   1        0.81        0.00     26.68 o 
 -10   8   1      177.25      166.57     41.73 o 
  -9   8   1       72.55       41.33     29.66 o 
  -8   8   1      239.02      188.27     38.40 o 
  -7   8   1      393.25      261.81     40.77 o 
  -6   8   1      111.21      121.78     23.03 o 
  -5   8   1        4.14       11.21     10.45 o 
  -4   8   1     1475.16     1504.64     37.91 o 
  -3   8   1     1225.44     1269.82     42.59 o 
  -2   8   1     1042.24     1039.84     26.62 o 
  -1   8   1    10529.58    11515.30    131.19 o 
   0   8   1     4857.70     5018.16     60.08 o 
   1   8   1      472.64      433.52     18.18 o 
   2   8   1      788.46      779.62     26.26 o 
   3   8   1      119.03       92.17     16.40 o 
   4   8   1      272.36      287.06     24.44 o 
   5   8   1      832.17      820.83     41.51 o 
   6   8   1       32.73       24.11     14.80 o 
   7   8   1      123.75       99.91     20.78 o 
   8   8   1       85.28       72.96     28.76 o 
   9   8   1       73.23       85.15     33.42 o 
  10   8   1        0.18        0.46     28.02 o 
  11   8   1       61.16       69.83     36.00 o 
  12   8   1       30.52       41.98     38.14 o 
  13   8   1       13.59       24.42     72.48 o 
 -13   9   1        2.28       31.74     43.67 o 
 -12   9   1        7.08       42.07     36.02 o 
 -11   9   1      175.28      190.68     46.42 o 
 -10   9   1      142.87      169.06     43.49 o 
  -9   9   1      946.47      801.15     77.97 o 
  -8   9   1     1946.82     1765.83    105.97 o 
  -7   9   1      151.58      132.08     31.34 o 
  -6   9   1      706.49      696.10     48.99 o 
  -5   9   1     1791.27     1561.59     55.06 o 
  -4   9   1      293.68      242.77     20.08 o 
  -3   9   1      616.58      537.58     36.39 o 
  -2   9   1     3238.00     3556.60     53.36 o 
  -1   9   1      144.46      123.25     11.38 o 
   0   9   1     1783.90     1868.58     45.28 o 
   1   9   1     1676.21     1647.96     36.41 o 
   2   9   1      110.81      120.07     11.60 o 
   3   9   1     6067.23     6135.52     81.54 o 
   4   9   1     1027.21      979.19     42.90 o 
   5   9   1      338.30      351.27     28.81 o 
   6   9   1     1301.07     1141.98     71.41 o 
   7   9   1      354.88      313.04     31.59 o 
   8   9   1      144.12      184.67     40.31 o 
   9   9   1      461.56      363.95     76.84 o 
  10   9   1       68.12       62.23     34.78 o 
  11   9   1       97.97      135.63     42.07 o 
  12   9   1      187.76      234.62     99.05 o 
 -13  10   1       23.17       47.29     40.46 o 
 -12  10   1        0.14       33.98     32.78 o 
 -11  10   1       50.35       33.67     31.66 o 
 -10  10   1      179.09      171.01     42.71 o 
  -9  10   1       70.02       66.76     32.19 o 
  -8  10   1       64.83       53.65     27.42 o 
  -7  10   1      211.56      191.72     37.32 o 
  -6  10   1        3.91        2.51     15.50 o 
  -5  10   1        2.02        5.36     14.37 o 
  -4  10   1       24.77       27.91     15.09 o 
  -3  10   1      104.48      137.69     18.05 o 
  -2  10   1     1982.14     2003.84     40.15 o 
  -1  10   1      299.94      312.82     17.46 o 
   0  10   1     1543.09     1547.48     37.25 o 
   1  10   1      102.37      106.05     11.77 o 
   2  10   1       88.39       94.30     11.36 o 
   3  10   1      771.20      817.52     30.73 o 
   4  10   1      901.40      888.92     42.05 o 
   5  10   1        2.69        0.00     13.11 o 
   6  10   1       11.90        7.48     17.16 o 
   7  10   1       60.53       61.20     22.21 o 
   8  10   1      109.08      132.19     36.53 o 
   9  10   1        0.69       19.88     29.31 o 
  10  10   1       55.98       45.33     31.95 o 
  11  10   1       19.90       16.32     30.96 o 
  12  10   1        1.31        5.41     36.54 o 
 -13  11   1       14.33       57.34     51.43 o 
 -12  11   1       18.09       36.67     34.35 o 
 -11  11   1       63.96       79.72     37.81 o 
 -10  11   1       81.04       53.24     32.07 o 
  -9  11   1      474.52      437.70     61.81 o 
  -8  11   1      427.69      335.09     51.41 o 
  -7  11   1      296.66      223.19     41.11 o 
  -6  11   1      826.13      697.33     52.34 o 
  -5  11   1      368.88      297.61     33.92 o 
  -4  11   1      312.33      292.87     25.66 o 
  -3  11   1       81.63       77.41     15.88 o 
  -2  11   1     2635.11     2639.98     52.93 o 
  -1  11   1     1779.55     1839.03     42.01 o 
   0  11   1      831.60      843.93     29.18 o 
   1  11   1      113.59      114.68     12.50 o 
   2  11   1     1624.79     1626.80     39.97 o 
   3  11   1     1933.19     1839.08     42.15 o 
   4  11   1      176.49      185.89     22.85 o 
   5  11   1       33.79       10.15     16.65 o 
   6  11   1      968.45      957.11     63.47 o 
   7  11   1      214.86      166.31     31.61 o 
   8  11   1       16.31        0.00     17.98 o 
   9  11   1      354.54      379.78     59.79 o 
  10  11   1       73.94      108.12     48.34 o 
  11  11   1       57.82      124.24     41.68 o 
  12  11   1      151.21      154.97     52.00 o 
 -13  12   1        6.83       36.17     41.37 o 
 -12  12   1        9.68       37.51     38.18 o 
 -11  12   1       20.68       53.16     33.61 o 
 -10  12   1       58.72       55.62     31.83 o 
  -9  12   1       18.15       31.42     27.90 o 
  -8  12   1       11.50        2.31     24.30 o 
  -7  12   1      156.42      146.25     29.82 o 
  -6  12   1        6.25        5.05     17.40 o 
  -5  12   1        4.01       15.74     16.12 o 
  -4  12   1       11.95       10.70     12.99 o 
  -3  12   1        3.13        8.29     12.62 o 
  -2  12   1       44.94       50.44     11.11 o 
  -1  12   1       18.34       33.33      9.49 o 
   0  12   1      535.48      538.59     24.84 o 
   1  12   1     1589.59     1750.93     43.53 o 
   2  12   1        0.15        1.43      8.45 o 
   3  12   1     1371.72     1352.93     45.00 o 
   4  12   1      189.34      164.16     27.27 o 
   5  12   1      376.58      288.72     36.01 o 
   6  12   1      181.53      133.23     29.36 o 
   7  12   1       80.44       48.83     24.14 o 
   8  12   1        5.70       21.11     22.47 o 
   9  12   1       10.06        4.71     26.59 o 
  10  12   1        0.40       30.00     32.80 o 
  11  12   1        0.45       31.92     36.52 o 
  12  12   1        0.50       43.52     36.70 o 
 -12  13   1       36.26       55.77     36.94 o 
 -11  13   1      374.44      422.29     66.87 o 
 -10  13   1        1.81       14.61     29.62 o 
  -9  13   1       17.75       36.70     28.69 o 
  -8  13   1      907.25      917.02     85.20 o 
  -7  13   1      170.04      165.56     32.83 o 
  -6  13   1      110.97       75.51     24.19 o 
  -5  13   1        3.40       14.74     16.99 o 
  -4  13   1      376.79      363.41     30.82 o 
  -3  13   1      656.07      581.21     32.66 o 
  -2  13   1      969.60      994.14     40.96 o 
  -1  13   1      297.17      339.29     20.97 o 
   0  13   1     3671.71     3639.45     65.23 o 
   1  13   1      134.54      155.04     15.48 o 
   2  13   1        2.86       15.18      9.88 o 
   3  13   1     2480.34     2410.65     74.01 o 
   4  13   1     1546.35     1385.85     58.40 o 
   5  13   1       22.03       29.56     21.16 o 
   6  13   1      286.35      302.55     40.64 o 
   7  13   1        5.58        2.69     21.12 o 
   8  13   1       22.97       33.02     23.19 o 
   9  13   1      170.87      215.89     47.41 o 
  10  13   1        2.07       39.64     31.65 o 
  11  13   1      117.37      218.71     53.82 o 
 -12  14   1        0.57       48.87     44.41 o 
 -11  14   1       20.81       48.28     37.68 o 
 -10  14   1        6.89       18.04     30.83 o 
  -9  14   1       29.50       75.45     33.19 o 
  -8  14   1       32.28       26.84     30.03 o 
  -7  14   1      166.71      182.03     34.21 o 
  -6  14   1       17.72       39.24     21.42 o 
  -5  14   1      264.33      221.83     34.22 o 
  -4  14   1      135.38      140.57     22.23 o 
  -3  14   1       19.43       37.69     14.57 o 
  -2  14   1       23.77       30.18     13.71 o 
  -1  14   1      509.41      523.33     30.71 o 
   0  14   1      619.71      660.80     29.63 o 
   1  14   1       72.79       67.46     12.87 o 
   2  14   1      120.59      119.56     17.50 o 
   3  14   1      887.04      858.91     46.69 o 
   4  14   1      455.00      441.66     35.87 o 
   5  14   1       27.56       29.34     20.58 o 
   6  14   1        1.42       23.43     21.49 o 
   7  14   1       35.37       47.04     24.21 o 
   8  14   1        2.26       25.42     22.81 o 
   9  14   1        3.03       35.37     30.91 o 
  10  14   1       71.63       96.73     40.38 o 
  11  14   1        0.08       37.38     37.03 o 
 -11  15   1      141.00      193.64     51.26 o 
 -10  15   1       49.35       52.48     36.68 o 
  -9  15   1      165.81      149.53     62.53 o 
  -8  15   1      961.71      796.55     82.79 o 
  -7  15   1     1224.38     1156.87     77.17 o 
  -6  15   1     2463.68     2321.61    103.18 o 
  -5  15   1     2792.04     2661.62    105.31 o 
  -4  15   1      422.44      385.78     34.80 o 
  -3  15   1     1263.24     1294.00     50.84 o 
  -2  15   1     2307.47     2397.34     67.31 o 
  -1  15   1     2298.74     2489.81     67.35 o 
   0  15   1     3290.51     3317.25     75.90 o 
   1  15   1     1329.82     1334.36     48.60 o 
   2  15   1       59.77       56.44     16.88 o 
   3  15   1      691.64      689.58     43.01 o 
   4  15   1      764.02      708.17     55.87 o 
   5  15   1     1762.66     1677.21     87.77 o 
   6  15   1      947.15      880.68     67.53 o 
   7  15   1        0.94       22.97     23.83 o 
   8  15   1       15.17       32.43     24.84 o 
   9  15   1      122.05      121.43     39.30 o 
  10  15   1        5.52       25.85     34.19 o 
  11  15   1       35.66      112.07     46.10 o 
 -11  16   1        0.00       18.27     45.85 o 
 -10  16   1       14.42       35.93     36.57 o 
  -9  16   1       69.46      115.76     39.78 o 
  -8  16   1        9.60       52.65     24.27 o 
  -7  16   1      185.54      169.54     34.71 o 
  -6  16   1      930.95      835.24     64.62 o 
  -5  16   1       15.11       30.43     19.06 o 
  -4  16   1       74.51       82.89     21.58 o 
  -3  16   1      989.78      971.81     45.76 o 
  -2  16   1       42.90       42.99     15.81 o 
  -1  16   1       50.64       42.98     14.83 o 
   0  16   1        0.15        0.00     13.55 o 
   1  16   1      488.13      472.66     31.39 o 
   2  16   1       18.21       20.18     14.59 o 
   3  16   1        2.78        0.00     14.40 o 
   4  16   1       68.41       58.07     23.79 o 
   5  16   1       11.89       24.48     22.30 o 
   6  16   1       54.92       34.57     23.05 o 
   7  16   1      212.70      214.11     38.88 o 
   8  16   1        9.57       17.52     23.13 o 
   9  16   1       27.58       53.21     27.43 o 
  10  16   1        3.96       18.08     33.01 o 
 -11  17   1       98.18       77.95     39.73 o 
 -10  17   1       41.38       94.02     39.92 o 
  -9  17   1        2.04       11.67     32.58 o 
  -8  17   1       63.23      150.58     34.56 o 
  -7  17   1       16.48       15.53     22.45 o 
  -6  17   1      167.31      169.72     34.52 o 
  -5  17   1       19.12       12.79     17.34 o 
  -4  17   1      657.32      685.54     47.69 o 
  -3  17   1      174.90      165.96     25.42 o 
  -2  17   1       58.94       74.87     18.09 o 
  -1  17   1        3.62        2.51     13.09 o 
   0  17   1      303.06      309.81     30.79 o 
   1  17   1        2.55        0.00     14.98 o 
   2  17   1       56.93       63.72     18.64 o 
   3  17   1       52.12       67.10     24.02 o 
   4  17   1       97.40       72.54     25.92 o 
   5  17   1      734.98      672.15     60.27 o 
   6  17   1      854.11      781.81     66.19 o 
   7  17   1       11.22       35.84     25.99 o 
   8  17   1       26.60       55.66     29.85 o 
   9  17   1      198.15      256.50     45.76 o 
  10  17   1      117.52      196.57     52.54 o 
 -10  18   1       40.08       80.43     60.76 o 
  -9  18   1       12.03       14.61     33.80 o 
  -8  18   1      106.05      128.57     33.66 o 
  -7  18   1      100.10      126.30     31.86 o 
  -6  18   1        7.94       34.36     21.33 o 
  -5  18   1       16.04       25.88     18.39 o 
  -4  18   1      178.66      185.22     28.90 o 
  -3  18   1        4.76       18.89     17.18 o 
  -2  18   1      140.87      171.89     23.54 o 
  -1  18   1        5.97       11.33     15.71 o 
   0  18   1        7.49        0.00     14.76 o 
   1  18   1       92.16       94.28     24.20 o 
   2  18   1      263.12      284.08     37.14 o 
   3  18   1      289.87      246.62     38.43 o 
   4  18   1       29.49       22.28     22.85 o 
   5  18   1        3.66       14.94     23.85 o 
   6  18   1       65.66       81.78     30.06 o 
   7  18   1       15.66       15.17     24.90 o 
   8  18   1        1.76       22.91     26.36 o 
   9  18   1        7.53       50.73     32.45 o 
  -9  19   1       19.48       53.39     52.59 o 
  -8  19   1      225.33      294.72     46.94 o 
  -7  19   1      550.50      573.04     59.81 o 
  -6  19   1       16.65       41.27     24.20 o 
  -5  19   1        3.15       17.84     19.01 o 
  -4  19   1      637.92      612.46     48.12 o 
  -3  19   1      738.48      738.06     50.75 o 
  -2  19   1      609.41      563.09     51.17 o 
  -1  19   1     1626.13     1552.39     78.78 o 
   0  19   1      789.70      722.60     56.07 o 
   1  19   1      720.60      733.57     57.64 o 
   2  19   1      213.63      183.61     42.09 o 
   3  19   1      258.04      301.82     51.25 o 
   4  19   1     1099.78     1055.43     74.79 o 
   5  19   1      489.45      474.67     53.45 o 
   6  19   1       10.25       24.58     23.79 o 
   7  19   1        1.33        0.00     21.96 o 
   8  19   1       17.49       49.86     31.65 o 
  -9  20   1       79.17      174.17     56.39 o 
  -8  20   1        8.41       69.04     33.98 o 
  -7  20   1       18.56       45.70     27.65 o 
  -6  20   1      203.53      218.49     40.74 o 
  -5  20   1        1.95       12.61     22.37 o 
  -4  20   1       34.87       53.46     25.46 o 
  -3  20   1        3.00        0.05     19.03 o 
  -2  20   1      204.62      266.70     38.83 o 
  -1  20   1      147.68      139.95     25.85 o 
   0  20   1       17.07       19.82     20.94 o 
   1  20   1       81.84       59.53     29.76 o 
   2  20   1       26.52       50.69     32.41 o 
   3  20   1        0.64        0.00     51.71 o 
   4  20   1       59.45      111.26     33.86 o 
   5  20   1       84.70      105.12     37.47 o 
   6  20   1        8.72       13.63     25.60 o 
   7  20   1       50.72       99.86     34.35 o 
   8  20   1       29.95       55.65     35.67 o 
  -8  21   1      205.16      278.48     49.67 o 
  -7  21   1      395.72      413.02     57.79 o 
  -6  21   1      191.39      217.37     40.48 o 
  -5  21   1      248.01      279.51     52.41 o 
  -4  21   1      267.44      286.73     41.71 o 
  -3  21   1      113.25      129.96     30.86 o 
  -2  21   1      165.11      205.40     36.80 o 
  -1  21   1      236.66      254.32     58.33 o 
   0  21   1      239.97      209.08     35.85 o 
   1  21   1      163.42      191.25     42.09 o 
   2  21   1       61.51       45.57     30.06 o 
   3  21   1       23.17       34.85     27.90 o 
   4  21   1      167.08      216.92     47.25 o 
   5  21   1      370.20      351.38     60.30 o 
   6  21   1      178.09      174.08     48.46 o 
   7  21   1       86.33      117.32     38.61 o 
  -7  22   1        0.31       39.29     33.78 o 
  -6  22   1       64.07      117.17     47.23 o 
  -5  22   1       13.55       35.70     32.83 o 
  -4  22   1       12.61       41.53     30.55 o 
  -3  22   1       54.88       39.99     25.90 o 
  -2  22   1        0.54        3.73     23.00 o 
  -1  22   1       78.87      117.05     46.79 o 
   0  22   1        1.07        0.79     25.43 o 
   1  22   1       27.17       45.02     28.77 o 
   2  22   1       26.67       38.09     30.63 o 
   3  22   1        0.36       27.83     26.05 o 
   4  22   1        1.20       17.01     29.44 o 
   5  22   1       16.61       50.84     35.78 o 
   6  22   1        1.57       43.16     37.04 o 
  -6  23   1       10.84       51.95     52.70 o 
  -5  23   1       13.11       30.30     41.82 o 
  -4  23   1       83.50      128.75     41.13 o 
  -3  23   1      131.05      169.46     35.86 o 
  -2  23   1      152.69      191.66     43.02 o 
  -1  23   1      121.12      189.79     45.84 o 
   0  23   1       68.70       44.63     49.72 o 
   1  23   1       33.25       41.08     37.34 o 
   2  23   1       75.21       87.72     35.99 o 
   3  23   1       70.46       90.66     39.21 o 
   4  23   1      204.19      244.44     55.55 o 
   5  23   1      335.69      316.77     81.43 o 
  -5  24   1        7.79       71.30     42.94 o 
  -4  24   1        0.28       16.53     30.79 o 
  -3  24   1       16.12       90.26     56.12 o 
  -2  24   1        2.24       22.23     31.84 o 
  -1  24   1        1.90       63.97     46.51 o 
   0  24   1        3.94       36.13     45.41 o 
   1  24   1       19.37       34.44     34.92 o 
   2  24   1       23.08       56.62     40.48 o 
   3  24   1       10.71       41.11     35.85 o 
   4  24   1        9.58        0.00     40.73 o 
  -3  25   1       34.55       99.88     61.21 o 
  -1  25   1      207.07      271.90     78.88 o 
   0  25   1       79.81      160.09     63.42 o 
   1  25   1      155.19      240.19     70.49 o 
   2  25   1      102.68       81.34     43.50 o 
 -14   0   2      164.26      260.85     84.19 o 
 -13   0   2       83.33       75.68     57.78 o 
 -12   0   2       14.75       17.35     32.65 o 
 -11   0   2     2633.71     2559.25    124.73 o 
 -10   0   2      764.96      731.65     66.47 o 
  -9   0   2       56.99       68.70     27.29 o 
  -8   0   2     7617.12     7537.79    177.13 o 
  -7   0   2     7195.34     7019.89    158.50 o 
  -6   0   2     3605.68     3388.01    170.20 o 
  -5   0   2    22864.66    23687.19    699.90 o 
  -4   0   2    13739.61    14295.53    193.90 o 
  -3   0   2    28893.57    29081.89    334.43 o 
  -2   0   2    40763.25    42986.70    406.57 o 
  -1   0   2      742.45      773.81     44.41 o 
   0   0   2    76712.67    81241.41    994.23 o 
   1   0   2    47342.23    51310.79    937.04 o 
   2   0   2        1.88        9.86      8.78 o 
   3   0   2     7001.85     7024.60    432.65 o 
   4   0   2     9498.76    10766.91    328.52 o 
   5   0   2        1.38        3.06     16.41 o 
   6   0   2     2493.63     2251.68    100.43 o 
   7   0   2      126.59      146.45     30.54 o 
   8   0   2      135.28      110.48     47.73 o 
   9   0   2      390.74      353.43     78.55 o 
  10   0   2        2.86       28.84     48.06 o 
  11   0   2       43.82       56.01     49.05 o 
  12   0   2      228.83      224.17     80.98 o 
  13   0   2        0.43       33.92     66.40 o 
 -14   1   2       18.92       21.88     57.89 o 
 -13   1   2       11.79       33.33     52.26 o 
 -12   1   2      122.59      168.05     33.89 o 
 -11   1   2      302.65      285.32     32.76 o 
 -10   1   2     1264.60     1224.32     58.14 o 
  -9   1   2      489.46      508.84     36.57 o 
  -8   1   2      262.43      246.74     26.02 o 
  -7   1   2      563.26      530.12     32.49 o 
  -6   1   2     2757.66     2663.16     63.71 o 
  -5   1   2      182.32      185.67     17.82 o 
  -4   1   2     3535.64     3463.70     68.73 o 
  -3   1   2      644.79      623.85     48.26 o 
  -2   1   2      947.24      896.80     34.59 o 
  -1   1   2      217.82      254.83     19.36 o 
   0   1   2     1165.25     1051.44     26.50 o 
   1   1   2       62.19       73.33      7.40 o 
   2   1   2     1358.74     1262.42     39.27 o 
   3   1   2      319.01      309.67     17.25 o 
   4   1   2      227.04      318.20     21.36 o 
   5   1   2      238.16      254.73     22.03 o 
   6   1   2        7.01       31.37     13.25 o 
   7   1   2       87.79       81.90     17.67 o 
   8   1   2       19.48        6.82     18.18 o 
   9   1   2        0.80        0.00     27.85 o 
  10   1   2       47.44       75.29     39.45 o 
  11   1   2       13.43       16.67     34.11 o 
  12   1   2       11.97       14.66     37.88 o 
  13   1   2        2.23        0.00     52.20 o 
 -14   2   2      148.59      214.78     81.76 o 
 -13   2   2       18.35        6.37     33.54 o 
 -12   2   2        2.07       12.58     26.71 o 
 -11   2   2        6.07       14.26     17.62 o 
 -10   2   2        8.95       30.99     17.77 o 
  -9   2   2      187.86      148.97     22.91 o 
  -8   2   2     1705.18     1634.35     58.50 o 
  -7   2   2      780.16      863.69     40.13 o 
  -6   2   2      813.86      762.61     34.90 o 
  -5   2   2       72.55       81.77     15.48 o 
  -4   2   2     3399.28     3453.78    122.26 o 
  -3   2   2     2662.51     2775.99     54.61 o 
  -2   2   2     5269.14     5559.03     98.68 o 
  -1   2   2       41.78       42.04      9.29 o 
   0   2   2     5175.96     5562.55     65.07 o 
   1   2   2      354.17      309.61     17.74 o 
   2   2   2     1264.06     1295.75     29.35 o 
   3   2   2     7089.80     7561.86    127.97 o 
   4   2   2     4483.92     4511.86     92.23 o 
   5   2   2     3255.35     3366.90     83.07 o 
   6   2   2     1805.66     1777.14     56.46 o 
   7   2   2      233.24      280.41     33.79 o 
   8   2   2        5.78        6.65     18.30 o 
   9   2   2     1547.01     1544.36    142.30 o 
  10   2   2      660.63      640.04     73.22 o 
  11   2   2      155.56      220.98     50.94 o 
  12   2   2      157.46      148.38     53.47 o 
  13   2   2       10.19       14.28     47.61 o 
 -14   3   2       28.69        9.61     54.80 o 
 -13   3   2       14.45       61.12     37.72 o 
 -12   3   2       41.25       64.66     39.44 o 
 -11   3   2       90.25       86.33     27.04 o 
 -10   3   2      171.42      158.09     24.83 o 
  -9   3   2      148.80      144.39     22.64 o 
  -8   3   2       61.20       57.35     16.03 o 
  -7   3   2       75.45       87.63     16.70 o 
  -6   3   2     4600.17     4725.98    136.71 o 
  -5   3   2        1.28       15.31     11.59 o 
  -4   3   2     2622.65     2881.27    120.99 o 
  -3   3   2    13752.93    14060.04    372.73 o 
  -2   3   2     1351.67     1157.77     31.63 o 
  -1   3   2       31.57       17.48      7.53 o 
   0   3   2     7648.86     8265.10     84.32 o 
   1   3   2      992.92      912.57     30.23 o 
   2   3   2      235.51      263.89     19.11 o 
   3   3   2      124.15      126.81     11.47 o 
   4   3   2     1302.37     1419.78     47.10 o 
   5   3   2      858.99      899.77     33.13 o 
   6   3   2      854.66      926.26     40.64 o 
   7   3   2      558.37      497.22     43.55 o 
   8   3   2        6.73       34.84     19.56 o 
   9   3   2       55.23       78.30     26.28 o 
  10   3   2       64.36       63.41     36.02 o 
  11   3   2       52.23       46.86     36.41 o 
  12   3   2        1.63       35.67     40.50 o 
  13   3   2       16.60       59.77     83.19 o 
 -14   4   2       16.32       54.73     42.26 o 
 -13   4   2       34.23       25.79     37.85 o 
 -12   4   2       26.04       44.38     36.12 o 
 -11   4   2       48.82       82.17     35.58 o 
 -10   4   2       15.82       20.23     17.48 o 
  -9   4   2       36.56       34.22     15.74 o 
  -8   4   2     1710.54     1698.44     59.27 o 
  -7   4   2     1105.43     1139.62     45.14 o 
  -6   4   2      373.69      363.73     29.07 o 
  -5   4   2      799.00      849.76     37.92 o 
  -4   4   2       75.32      104.03     15.02 o 
  -3   4   2      582.65      637.70     24.58 o 
  -2   4   2     3998.81     4025.52     52.54 o 
  -1   4   2     3564.85     3577.18     51.67 o 
   0   4   2     4694.49     5175.85     57.54 o 
   1   4   2       19.30       15.39      9.04 o 
   2   4   2      810.24      829.47     32.65 o 
   3   4   2     2047.89     1862.56     61.84 o 
   4   4   2     2111.23     1986.14     51.86 o 
   5   4   2       15.26       12.81      9.74 o 
   6   4   2      476.12      497.63     41.11 o 
   7   4   2       85.22       95.14     23.18 o 
   8   4   2        4.30       10.27     16.99 o 
   9   4   2      346.12      417.35     45.80 o 
  10   4   2       40.62       29.11     33.15 o 
  11   4   2        6.72       14.41     32.31 o 
  12   4   2       41.71       78.81     44.91 o 
 -14   5   2        0.10       39.29     40.37 o 
 -13   5   2        0.37        0.00     27.99 o 
 -12   5   2       86.70      138.04     42.31 o 
 -11   5   2       37.31       43.63     31.03 o 
 -10   5   2      399.55      348.58     54.20 o 
  -9   5   2       30.97       22.13     15.98 o 
  -8   5   2       47.93       74.75     16.96 o 
  -7   5   2      952.68      889.36     47.67 o 
  -6   5   2       70.95      131.18     20.41 o 
  -5   5   2      395.30      495.85     28.86 o 
  -4   5   2        0.48        5.97     10.15 o 
  -3   5   2      683.90      695.29     43.42 o 
  -2   5   2        0.83        8.45     10.11 o 
  -1   5   2     2524.48     2601.86     39.92 o 
   0   5   2      879.93      826.60     20.58 o 
   1   5   2     1391.92     1482.47     24.99 o 
   2   5   2        5.60       12.85      9.93 o 
   3   5   2      508.57      458.80     28.34 o 
   4   5   2     2064.29     2055.05     60.49 o 
   5   5   2      158.70      168.32     21.82 o 
   6   5   2      817.58      807.10     44.64 o 
   7   5   2      172.57      187.19     30.03 o 
   8   5   2       25.26       24.10     20.75 o 
   9   5   2       29.31       22.84     23.15 o 
  10   5   2        0.63        0.00     20.14 o 
  11   5   2      109.73      162.92     48.40 o 
  12   5   2        3.05       19.78     68.17 o 
 -14   6   2       33.60       81.22     46.72 o 
 -13   6   2       38.64       22.97     32.26 o 
 -12   6   2        3.56        0.00     28.34 o 
 -11   6   2       14.63        0.83     27.47 o 
 -10   6   2      282.49      268.50     49.28 o 
  -9   6   2      359.71      347.03     37.66 o 
  -8   6   2      364.84      339.09     28.70 o 
  -7   6   2      466.63      416.96     33.67 o 
  -6   6   2       89.90       72.76     16.93 o 
  -5   6   2        7.34       31.26     12.81 o 
  -4   6   2     1970.20     1773.82     76.12 o 
  -3   6   2      766.67      749.69     46.41 o 
  -2   6   2      529.11      441.58     22.89 o 
  -1   6   2        3.66       17.82      7.00 o 
   0   6   2      129.37      158.77     10.91 o 
   1   6   2      367.22      370.71     14.59 o 
   2   6   2      409.14      359.17     23.78 o 
   3   6   2     2524.09     2544.16     94.77 o 
   4   6   2      515.61      544.71     48.99 o 
   5   6   2       91.98       77.19     17.21 o 
   6   6   2       77.89       58.99     18.59 o 
   7   6   2        8.74       16.42     19.87 o 
   8   6   2        4.45        0.04     19.83 o 
   9   6   2        1.20        0.00     20.89 o 
  10   6   2        2.73        0.00     20.48 o 
  11   6   2       67.96      125.73     70.71 o 
  12   6   2       28.31       25.74     73.91 o 
 -14   7   2        0.04       14.93     39.09 o 
 -13   7   2        6.97       47.97     37.61 o 
 -12   7   2       34.93       70.69     37.03 o 
 -11   7   2       15.84       26.17     31.83 o 
 -10   7   2      551.17      417.21     57.84 o 
  -9   7   2      137.05      137.27     36.46 o 
  -8   7   2      121.18      110.27     24.10 o 
  -7   7   2       87.34       94.25     20.60 o 
  -6   7   2      777.72      879.94     57.07 o 
  -5   7   2      348.47      380.47     22.99 o 
  -4   7   2     1029.70     1148.19     92.20 o 
  -3   7   2        7.45       11.33      9.30 o 
  -2   7   2       60.82       61.07     11.10 o 
  -1   7   2       11.47       17.50      7.46 o 
   0   7   2       88.18       88.82      9.65 o 
   1   7   2     1421.49     1440.61     30.02 o 
   2   7   2      105.87      141.42     13.15 o 
   3   7   2       84.68      116.07     17.38 o 
   4   7   2      105.38      108.85     18.00 o 
   5   7   2     1282.65     1204.58     52.38 o 
   6   7   2      809.52      845.50     46.87 o 
   7   7   2      686.46      682.75     45.02 o 
   8   7   2       60.54       63.63     24.99 o 
   9   7   2       88.85       76.31     26.50 o 
  10   7   2        1.57       10.89     26.50 o 
  11   7   2       28.86       38.22     33.89 o 
  12   7   2       24.65       71.92     75.24 o 
 -14   8   2        3.91       22.41     41.69 o 
 -13   8   2        7.79       46.03     38.72 o 
 -12   8   2       98.00      111.34     41.35 o 
 -11   8   2       32.96       63.72     35.07 o 
 -10   8   2       65.11       96.62     47.23 o 
  -9   8   2      408.31      387.90     54.49 o 
  -8   8   2      986.24      979.78     78.25 o 
  -7   8   2     1334.24     1348.66     85.59 o 
  -6   8   2     1592.03     1507.85     85.91 o 
  -5   8   2     2043.84     1989.99     92.50 o 
  -4   8   2     2547.42     2649.99     80.01 o 
  -3   8   2     2030.62     1810.96     52.34 o 
  -2   8   2     2618.32     2539.26     42.74 o 
  -1   8   2     5774.02     6025.99    151.05 o 
   0   8   2       67.01       36.10      7.58 o 
   1   8   2      149.90      198.98     13.28 o 
   2   8   2     1254.80     1285.13     28.22 o 
   3   8   2     3869.06     3779.40     82.67 o 
   4   8   2      345.96      253.16     25.47 o 
   5   8   2      538.64      467.12     34.70 o 
   6   8   2       96.30      107.19     21.34 o 
   7   8   2      266.70      247.94     29.80 o 
   8   8   2      202.81      217.83     35.11 o 
   9   8   2        1.53        9.00     27.78 o 
  10   8   2      183.03      214.00     49.15 o 
  11   8   2      407.37      358.92     62.48 o 
  12   8   2       23.13       65.74     82.20 o 
 -14   9   2        2.87       17.28     44.23 o 
 -13   9   2        5.07       31.94     37.97 o 
 -12   9   2       66.77       43.05     34.73 o 
 -11   9   2       52.35       58.47     32.36 o 
 -10   9   2      698.11      638.53     72.40 o 
  -9   9   2        0.17        5.94     23.23 o 
  -8   9   2       21.11        0.00     20.86 o 
  -7   9   2       47.29       73.27     25.81 o 
  -6   9   2      422.13      422.02     49.37 o 
  -5   9   2      247.51      311.48     40.30 o 
  -4   9   2      710.91      628.01     41.46 o 
  -3   9   2      640.22      555.32     36.33 o 
  -2   9   2     1658.77     1751.33     37.62 o 
  -1   9   2      200.86      222.65     14.61 o 
   0   9   2      799.00      851.57     27.00 o 
   1   9   2     2698.63     2676.23     46.57 o 
   2   9   2      367.94      389.50     18.11 o 
   3   9   2        6.69        7.17     12.36 o 
   4   9   2      143.94      146.25     21.50 o 
   5   9   2      776.62      811.98     45.50 o 
   6   9   2        1.28        9.63     16.02 o 
   7   9   2      710.95      638.23     45.09 o 
   8   9   2        1.35       36.39     30.97 o 
   9   9   2        3.79       14.68     27.91 o 
  10   9   2       15.52       38.48     32.43 o 
  11   9   2      146.69      173.97     51.01 o 
  12   9   2        0.00        0.00     55.13 o 
 -13  10   2       98.68      112.86     45.03 o 
 -12  10   2      365.11      349.73     61.72 o 
 -11  10   2      267.59      265.36     52.06 o 
 -10  10   2      296.63      299.58     53.20 o 
  -9  10   2      290.07      300.44     51.32 o 
  -8  10   2      565.84      460.90     56.49 o 
  -7  10   2     2535.54     2149.41    112.98 o 
  -6  10   2     1846.71     1713.87    114.35 o 
  -5  10   2      861.39      721.14     47.87 o 
  -4  10   2     2938.41     2766.03     87.34 o 
  -3  10   2     2335.03     2144.35     61.37 o 
  -2  10   2     2252.32     2413.32     61.37 o 
  -1  10   2     6029.17     6155.00    116.28 o 
   0  10   2     5289.95     5929.93    110.99 o 
   1  10   2      884.30      942.46     29.51 o 
   2  10   2     6428.32     6622.76    115.80 o 
   3  10   2     4717.50     4752.94    108.69 o 
   4  10   2     4281.49     4411.31    165.80 o 
   5  10   2     3282.98     3439.89    141.86 o 
   6  10   2     1161.98     1139.54     64.68 o 
   7  10   2      854.93      869.22     63.52 o 
   8  10   2      834.14      809.27     65.11 o 
   9  10   2        9.03       19.03     27.84 o 
  10  10   2      121.98      215.31     50.24 o 
  11  10   2      339.52      325.22     61.81 o 
  12  10   2       51.24       80.71     50.60 o 
 -13  11   2        9.04       26.14     39.04 o 
 -12  11   2       50.52       85.87     38.43 o 
 -11  11   2       55.64       54.31     35.23 o 
 -10  11   2       17.43        7.06     28.77 o 
  -9  11   2        0.97        6.80     25.67 o 
  -8  11   2      194.84      169.09     39.44 o 
  -7  11   2       19.54       55.53     27.88 o 
  -6  11   2       88.08       92.37     29.56 o 
  -5  11   2      363.05      347.46     35.50 o 
  -4  11   2     1265.99     1271.46     51.27 o 
  -3  11   2      675.17      686.02     37.02 o 
  -2  11   2       40.09       47.86      9.97 o 
  -1  11   2      774.79      803.31     38.47 o 
   0  11   2      589.34      637.23     25.83 o 
   1  11   2      437.90      460.06     22.16 o 
   2  11   2        7.73       10.82      8.87 o 
   3  11   2       67.00      106.50     16.50 o 
   4  11   2      252.21      245.43     27.16 o 
   5  11   2      359.62      321.39     31.60 o 
   6  11   2        5.67       38.10     21.79 o 
   7  11   2       80.00       50.09     25.56 o 
   8  11   2       15.69       11.87     21.22 o 
   9  11   2       22.27       43.90     31.99 o 
  10  11   2       59.92       76.90     36.74 o 
  11  11   2        7.48       42.36     37.10 o 
 -13  12   2        1.28       26.25     37.25 o 
 -12  12   2       55.94      109.26     40.36 o 
 -11  12   2       86.74       53.23     31.93 o 
 -10  12   2      231.10      214.97     47.57 o 
  -9  12   2      480.04      471.65     63.22 o 
  -8  12   2      112.63      104.29     35.88 o 
  -7  12   2      810.87      723.67     71.33 o 
  -6  12   2     1062.29      982.52     62.72 o 
  -5  12   2       32.05       22.04     19.08 o 
  -4  12   2     1719.82     1659.74     60.31 o 
  -3  12   2      128.37      125.41     19.01 o 
  -2  12   2      103.47      154.32     18.03 o 
  -1  12   2     2286.84     2201.96     48.96 o 
   0  12   2      501.28      577.58     26.11 o 
   1  12   2       48.36       61.94     11.34 o 
   2  12   2     2156.20     2137.81     56.48 o 
   3  12   2       31.45       46.26     13.85 o 
   4  12   2      458.32      381.89     32.98 o 
   5  12   2     2458.27     2220.61     95.77 o 
   6  12   2      256.71      263.26     37.97 o 
   7  12   2      562.62      560.79     55.95 o 
   8  12   2      164.75      178.49     36.04 o 
   9  12   2        0.49        6.41     27.11 o 
  10  12   2      212.06      270.07     76.56 o 
  11  12   2      198.47      311.30     62.20 o 
 -13  13   2        9.05        0.00     40.12 o 
 -12  13   2        1.14       32.30     32.63 o 
 -11  13   2       66.31      104.38     38.50 o 
 -10  13   2       58.01       37.62     29.57 o 
  -9  13   2      294.62      240.27     49.18 o 
  -8  13   2       24.85       16.40     26.79 o 
  -7  13   2       34.17       25.24     27.53 o 
  -6  13   2       53.53       46.68     21.72 o 
  -5  13   2      323.30      305.44     36.34 o 
  -4  13   2       42.79       30.61     15.46 o 
  -3  13   2       37.51       26.64     12.33 o 
  -2  13   2      199.06      227.71     21.39 o 
  -1  13   2       13.70       29.63     10.94 o 
   0  13   2       77.80       82.58     12.97 o 
   1  13   2       24.71       28.63     10.75 o 
   2  13   2      435.95      462.14     28.21 o 
   3  13   2      652.02      677.85     41.10 o 
   4  13   2        0.11        5.64     17.83 o 
   5  13   2      404.55      464.60     48.18 o 
   6  13   2       64.97       47.31     23.49 o 
   7  13   2       44.82       27.50     22.98 o 
   8  13   2        6.92       13.12     21.74 o 
   9  13   2        0.55       22.21     33.28 o 
  10  13   2       23.71       60.57     40.65 o 
  11  13   2       13.74       18.23     35.56 o 
 -12  14   2       40.94       55.57     35.96 o 
 -11  14   2       47.24       68.51     34.70 o 
 -10  14   2      123.97      120.74     39.79 o 
  -9  14   2      351.99      353.04     58.06 o 
  -8  14   2       72.34       60.25     32.80 o 
  -7  14   2      143.36      141.79     39.02 o 
  -6  14   2      589.84      522.12     48.61 o 
  -5  14   2     1029.96     1003.90     68.87 o 
  -4  14   2     1330.94     1251.25     67.22 o 
  -3  14   2      787.94      737.77     38.28 o 
  -2  14   2      303.10      325.04     26.04 o 
  -1  14   2      277.71      294.20     24.47 o 
   0  14   2      240.73      254.76     19.86 o 
   1  14   2      129.20      136.61     17.94 o 
   2  14   2      833.17      817.80     38.31 o 
   3  14   2        1.52        4.85     16.89 o 
   4  14   2       11.79        7.43     19.70 o 
   5  14   2      112.59      114.70     29.30 o 
   6  14   2       51.68       63.13     26.09 o 
   7  14   2        9.65       18.28     23.40 o 
   8  14   2        4.26       15.43     22.43 o 
   9  14   2       90.24       82.96     37.93 o 
  10  14   2        0.68       50.37     35.55 o 
 -12  15   2       22.08       68.14     39.80 o 
 -11  15   2        5.82       56.31     38.12 o 
 -10  15   2        0.19       58.35     34.79 o 
  -9  15   2       62.68       57.34     35.80 o 
  -8  15   2       14.17        9.51     28.64 o 
  -7  15   2        8.14        0.00     19.87 o 
  -6  15   2      133.18      132.26     30.03 o 
  -5  15   2      641.17      620.01     52.75 o 
  -4  15   2     1286.09     1146.04     57.17 o 
  -3  15   2      211.75      239.25     24.48 o 
  -2  15   2       38.83       47.82     14.59 o 
  -1  15   2       58.49       65.63     15.84 o 
   0  15   2      189.89      183.14     21.04 o 
   1  15   2       37.48       30.92     13.42 o 
   2  15   2      210.07      168.38     28.69 o 
   3  15   2       67.86       56.75     22.73 o 
   4  15   2      187.65      174.44     32.74 o 
   5  15   2      144.34      138.84     32.28 o 
   6  15   2      142.46      123.95     33.16 o 
   7  15   2       10.63       33.13     25.17 o 
   8  15   2       42.12       74.70     30.37 o 
   9  15   2       10.51       24.83     30.81 o 
  10  15   2       43.35       81.12     37.75 o 
 -11  16   2       39.30       82.31     46.62 o 
 -10  16   2       55.20      144.44     47.94 o 
  -9  16   2      127.63      149.29     44.91 o 
  -8  16   2       27.54       43.71     30.61 o 
  -7  16   2       17.11       33.16     23.49 o 
  -6  16   2        1.46        0.36     19.32 o 
  -5  16   2      154.60      132.00     28.71 o 
  -4  16   2      380.93      356.68     31.21 o 
  -3  16   2      932.55      918.05     45.36 o 
  -2  16   2        1.76       13.44     13.12 o 
  -1  16   2      133.49      153.74     20.60 o 
   0  16   2      136.87      142.66     19.86 o 
   1  16   2       16.49       51.72     20.28 o 
   2  16   2      351.77      367.95     40.04 o 
   3  16   2      217.44      186.95     32.60 o 
   4  16   2      276.28      258.67     37.88 o 
   5  16   2      349.66      395.22     47.04 o 
   6  16   2        1.00       20.95     23.48 o 
   7  16   2       41.14       77.02     28.48 o 
   8  16   2       61.20       68.22     28.95 o 
   9  16   2       12.17       39.43     30.77 o 
 -11  17   2        8.83       40.84     38.39 o 
 -10  17   2        0.60       37.77     38.25 o 
  -9  17   2       61.72      107.58     40.90 o 
  -8  17   2        1.39       11.98     28.30 o 
  -7  17   2       49.27       37.10     24.60 o 
  -6  17   2        6.38       19.83     21.38 o 
  -5  17   2       69.21       54.64     20.75 o 
  -4  17   2       36.49       59.22     18.63 o 
  -3  17   2        0.12        0.00     12.94 o 
  -2  17   2        8.74        4.63     12.87 o 
  -1  17   2      174.90      200.22     23.14 o 
   0  17   2       85.60       84.57     22.91 o 
   1  17   2       96.80      114.27     33.12 o 
   2  17   2        6.09        0.00     20.17 o 
   3  17   2        0.32        0.00     19.44 o 
   4  17   2      388.73      397.31     46.92 o 
   5  17   2      291.60      227.04     38.81 o 
   6  17   2        0.02        9.42     24.16 o 
   7  17   2        0.70        2.57     22.32 o 
   8  17   2        7.25       28.40     26.68 o 
   9  17   2       14.99       13.24     27.45 o 
 -10  18   2       60.41       96.55     51.02 o 
  -9  18   2      106.65      145.09     48.17 o 
  -8  18   2       27.51       54.32     35.88 o 
  -7  18   2       65.06       78.57     27.67 o 
  -6  18   2      278.49      271.26     35.40 o 
  -5  18   2      689.90      610.20     47.92 o 
  -4  18   2     1070.63     1089.31     61.15 o 
  -3  18   2      245.73      270.15     27.84 o 
  -2  18   2        8.51       20.10     13.90 o 
  -1  18   2       51.70       76.36     20.72 o 
   0  18   2      205.85      224.15     32.78 o 
   1  18   2      662.31      657.58     69.08 o 
   2  18   2      122.52      149.41     38.10 o 
   3  18   2       71.23       79.17     31.24 o 
   4  18   2      452.37      408.65     48.39 o 
   5  18   2      629.60      695.61     63.94 o 
   6  18   2      602.05      596.72     61.54 o 
   7  18   2      653.33      665.83     66.53 o 
   8  18   2      179.13      245.57     46.17 o 
 -10  19   2        6.35       18.54     43.84 o 
  -9  19   2      138.42      155.82     47.88 o 
  -8  19   2       79.95       76.88     53.86 o 
  -7  19   2        2.27        5.40     21.05 o 
  -6  19   2      137.58      127.17     27.59 o 
  -5  19   2        6.18       14.73     19.43 o 
  -4  19   2       88.39      104.39     25.16 o 
  -3  19   2        3.45       23.06     16.50 o 
  -2  19   2        5.10       24.78     18.18 o 
  -1  19   2       41.88       41.18     22.15 o 
   0  19   2      357.46      390.26     55.03 o 
   1  19   2        0.41        2.76     22.63 o 
   2  19   2        0.51        9.82     25.53 o 
   3  19   2      100.28      119.57     36.79 o 
   4  19   2       15.70       28.06     25.93 o 
   5  19   2        1.65       30.83     26.19 o 
   6  19   2      107.34      160.62     36.35 o 
   7  19   2        2.60       39.32     29.92 o 
   8  19   2        0.48       10.36     24.70 o 
  -9  20   2      382.05      433.31    112.47 o 
  -8  20   2      172.92      217.64     54.37 o 
  -7  20   2       94.57      127.21     32.84 o 
  -6  20   2      669.71      675.89     54.28 o 
  -5  20   2     1144.21     1034.47     64.63 o 
  -4  20   2      754.76      795.25     56.03 o 
  -3  20   2      607.44      632.46     56.87 o 
  -2  20   2     1014.80     1037.04     59.86 o 
  -1  20   2      706.32      710.52     73.37 o 
   0  20   2      725.18      710.36    102.80 o 
   1  20   2      754.67      695.65     75.44 o 
   2  20   2      398.41      358.08     56.85 o 
   3  20   2      243.17      257.68     48.61 o 
   4  20   2      545.14      549.84     70.70 o 
   5  20   2      782.09      737.99     84.36 o 
   6  20   2      549.63      565.19     63.89 o 
   7  20   2       57.96       82.94     35.71 o 
  -8  21   2       18.62       42.40     41.46 o 
  -7  21   2       34.76       88.50     34.85 o 
  -6  21   2        4.24       24.03     21.60 o 
  -5  21   2      190.83      180.88     31.74 o 
  -4  21   2      422.65      445.53     50.16 o 
  -3  21   2       17.24       41.60     24.83 o 
  -2  21   2      100.34      125.93     38.47 o 
  -1  21   2        2.40       11.53     25.17 o 
   0  21   2       27.72       46.31     29.12 o 
   1  21   2        9.09       16.62     32.09 o 
   2  21   2        9.73       32.35     27.35 o 
   3  21   2        1.18       19.27     27.27 o 
   4  21   2        9.47       15.97     28.48 o 
   5  21   2       45.02       97.27     40.66 o 
   6  21   2        2.62       27.96     35.78 o 
  -7  22   2        3.50       26.83     31.05 o 
  -6  22   2       72.42       94.80     34.63 o 
  -5  22   2      197.28      229.37     39.23 o 
  -4  22   2      128.11      141.02     33.00 o 
  -3  22   2      231.45      242.92     49.16 o 
  -2  22   2       84.76       41.54     48.72 o 
  -1  22   2       90.54      118.84     37.39 o 
   0  22   2      282.06      250.21     50.18 o 
   1  22   2      133.98      152.40     42.14 o 
   2  22   2        3.83       41.50     31.42 o 
   3  22   2       16.38       28.19     29.46 o 
   4  22   2      143.61      158.41     46.74 o 
   5  22   2       80.24       86.56     43.05 o 
  -6  23   2        0.34       22.03     47.56 o 
  -5  23   2       38.92       89.93     39.14 o 
  -4  23   2       55.32       65.60     29.07 o 
  -3  23   2       23.51       63.97     45.63 o 
  -2  23   2        5.09       43.86     41.43 o 
  -1  23   2       84.04      175.56     64.30 o 
   0  23   2      103.73      126.65     39.19 o 
   1  23   2        0.79       32.61     30.53 o 
   2  23   2       49.83      101.91     40.23 o 
   3  23   2        1.61       23.95     34.96 o 
   4  23   2       50.93       68.22     41.73 o 
  -5  24   2      169.71      144.78     48.43 o 
  -4  24   2       74.80      137.11     45.76 o 
  -3  24   2       33.97       57.67     50.05 o 
  -2  24   2       24.07       82.97     53.25 o 
  -1  24   2        1.09       46.73     50.60 o 
   0  24   2       84.56      126.90     44.91 o 
   1  24   2       14.14       27.45     38.88 o 
   2  24   2        1.23       17.81     36.13 o 
   3  24   2       82.61      136.17     47.74 o 
  -2  25   2        3.46       35.02     52.04 o 
  -1  25   2        4.30       52.37     50.27 o 
   0  25   2        0.04       34.36     59.77 o 
 -14   1   3      100.64       84.85     64.85 o 
 -13   1   3      185.06      134.27     41.83 o 
 -12   1   3      401.50      494.83     43.53 o 
 -11   1   3        1.07        2.34     17.49 o 
 -10   1   3       99.42      107.11     22.04 o 
  -9   1   3     1566.17     1506.53     60.44 o 
  -8   1   3      485.90      510.60     34.47 o 
  -7   1   3     1092.13     1054.12     44.37 o 
  -6   1   3     6863.90     7084.43    105.84 o 
  -5   1   3     3845.05     4072.79     84.89 o 
  -4   1   3     5377.20     5585.44    109.88 o 
  -3   1   3    13953.31    14109.43    169.75 o 
  -2   1   3        2.41       14.21     11.59 o 
  -1   1   3       22.33       34.30     13.46 o 
   0   1   3       75.90       91.99     11.86 o 
   1   1   3       52.78       44.16      7.77 o 
   2   1   3     5233.31     5722.74     61.03 o 
   3   1   3      403.79      408.75     21.11 o 
   4   1   3       38.01       77.39     12.49 o 
   5   1   3     3779.94     3923.18     82.54 o 
   6   1   3      361.37      428.29     30.58 o 
   7   1   3      188.93      207.97     30.87 o 
   8   1   3      242.29      204.44     43.90 o 
   9   1   3      158.79      156.15     42.85 o 
  10   1   3      213.76      262.25     52.21 o 
  11   1   3      216.63      272.08     58.70 o 
  12   1   3       12.72       37.04     51.56 o 
 -15   2   3        0.14       50.71     73.58 o 
 -14   2   3        0.13       26.97     40.62 o 
 -13   2   3      133.36      178.10     44.91 o 
 -12   2   3       69.34       74.46     23.63 o 
 -11   2   3      116.83      134.49     25.07 o 
 -10   2   3      192.94      181.84     26.47 o 
  -9   2   3       15.67       24.37     15.75 o 
  -8   2   3      290.74      282.22     27.17 o 
  -7   2   3      217.59      216.24     22.76 o 
  -6   2   3      999.17     1095.93     48.91 o 
  -5   2   3      279.78      351.86     26.32 o 
  -4   2   3     2745.91     3103.83     72.41 o 
  -3   2   3       33.61       16.92     14.39 o 
  -2   2   3      639.67      683.36     36.50 o 
  -1   2   3     5484.49     5408.85    102.45 o 
   0   2   3     3465.64     3288.42     58.32 o 
   1   2   3     1052.93     1100.71     35.80 o 
   2   2   3        9.94       14.71      8.06 o 
   3   2   3        1.87       13.39      8.61 o 
   4   2   3      782.37      752.68     30.23 o 
   5   2   3      525.28      518.61     30.88 o 
   6   2   3      269.88      347.80     36.25 o 
   7   2   3       51.89       48.04     20.89 o 
   8   2   3        0.30        6.80     28.50 o 
   9   2   3      195.97      182.81     52.31 o 
  10   2   3       40.84       35.00     31.53 o 
  11   2   3        8.70        5.31     36.84 o 
  12   2   3       14.69        0.00     48.49 o 
 -15   3   3      124.39      191.69     87.72 o 
 -14   3   3       62.56      116.60     49.29 o 
 -13   3   3       65.00       79.46     37.01 o 
 -12   3   3      349.07      403.48     59.02 o 
 -11   3   3       94.06      108.91     23.99 o 
 -10   3   3        0.96        5.32     16.70 o 
  -9   3   3      166.68      213.09     26.00 o 
  -8   3   3      548.33      545.55     35.35 o 
  -7   3   3       55.45       37.77     17.45 o 
  -6   3   3       83.17       48.09     16.51 o 
  -5   3   3       13.36       11.83     11.71 o 
  -4   3   3     8936.54     9159.30    117.81 o 
  -3   3   3     4387.23     4210.45     74.61 o 
  -2   3   3     2583.27     2676.07     69.87 o 
  -1   3   3       34.16       27.20     11.27 o 
   0   3   3     7172.64     7541.68     92.50 o 
   1   3   3     6864.24     6945.03    103.21 o 
   2   3   3     8409.90     8213.61    107.88 o 
   3   3   3      705.80      835.46     28.66 o 
   4   3   3     1807.48     1885.23     45.99 o 
   5   3   3     3168.45     2842.93     77.07 o 
   6   3   3      540.75      544.02     52.52 o 
   7   3   3        8.99       23.42     19.87 o 
   8   3   3      397.17      386.55     42.77 o 
   9   3   3       92.14       70.81     35.86 o 
  10   3   3      245.50      269.29     53.99 o 
  11   3   3      291.68      268.45     59.01 o 
  12   3   3       17.95       26.57     49.05 o 
 -15   4   3       11.52       14.47     74.69 o 
 -14   4   3       70.35       65.76     41.60 o 
 -13   4   3       14.63        0.00     36.63 o 
 -12   4   3        0.03       13.19     30.42 o 
 -11   4   3      243.48      231.87     35.70 o 
 -10   4   3      131.60      143.44     24.00 o 
  -9   4   3       43.41       43.01     16.58 o 
  -8   4   3      586.46      598.78     36.76 o 
  -7   4   3       72.68       37.13     17.17 o 
  -6   4   3        5.99        0.00     12.13 o 
  -5   4   3     1127.18     1363.47     48.15 o 
  -4   4   3        8.36       25.42     12.96 o 
  -3   4   3     2944.17     2796.55     62.79 o 
  -2   4   3       64.24       78.36     11.40 o 
  -1   4   3      121.39      141.50     13.60 o 
   0   4   3     6161.57     6554.67     94.75 o 
   1   4   3      157.32      184.14     17.58 o 
   2   4   3      844.23     1012.65     39.30 o 
   3   4   3      368.57      369.66     26.71 o 
   4   4   3      528.38      450.19     22.58 o 
   5   4   3      208.31      251.41     25.98 o 
   6   4   3        0.12        6.27     15.14 o 
   7   4   3      435.03      398.28     41.95 o 
   8   4   3        2.31        3.42     19.03 o 
   9   4   3       11.87       21.85     31.01 o 
  10   4   3      112.17      119.88     42.92 o 
  11   4   3        1.84        0.00     34.63 o 
  12   4   3       13.90       51.98     50.73 o 
 -14   5   3       59.41       83.51     42.69 o 
 -13   5   3       74.68       96.88     40.95 o 
 -12   5   3      554.99      604.27     72.42 o 
 -11   5   3       59.50       87.57     27.27 o 
 -10   5   3       18.73        1.07     17.06 o 
  -9   5   3       79.02       53.62     21.11 o 
  -8   5   3      601.48      614.42     42.73 o 
  -7   5   3     1586.40     1517.85     60.03 o 
  -6   5   3     2989.89     3072.32    126.28 o 
  -5   5   3     1607.86     1732.30     52.97 o 
  -4   5   3     8348.47     8890.40    110.45 o 
  -3   5   3     5440.04     5211.54     80.38 o 
  -2   5   3      796.49      698.13     32.20 o 
  -1   5   3     6430.93     6276.10    150.68 o 
   0   5   3     2662.04     2629.83     48.01 o 
   1   5   3      361.07      355.08     19.40 o 
   2   5   3      353.33      313.88     23.99 o 
   3   5   3     1464.68     1308.61     52.31 o 
   4   5   3     1360.94     1332.93     52.67 o 
   5   5   3     2353.10     2301.25     72.63 o 
   6   5   3        9.57        7.08     15.46 o 
   7   5   3       39.05       41.49     22.07 o 
   8   5   3       30.57       15.28     21.85 o 
   9   5   3       84.00      107.75     29.73 o 
  10   5   3      476.22      428.86     65.64 o 
  11   5   3      238.99      261.08     57.49 o 
  12   5   3        0.89        0.00     69.71 o 
 -14   6   3       18.08       27.52     43.46 o 
 -13   6   3      151.61      176.42     46.60 o 
 -12   6   3       39.78       38.61     52.76 o 
 -11   6   3        0.43       13.63     25.48 o 
 -10   6   3       95.28      152.18     29.15 o 
  -9   6   3       52.37       56.39     21.81 o 
  -8   6   3      103.39       79.41     28.75 o 
  -7   6   3      457.88      401.82     32.57 o 
  -6   6   3      228.77      193.70     22.40 o 
  -5   6   3      719.77      871.42     36.24 o 
  -4   6   3     2267.30     2046.00     48.69 o 
  -3   6   3       99.07       77.14     13.19 o 
  -2   6   3      283.63      311.84     19.66 o 
  -1   6   3     6466.33     7015.36    130.84 o 
   0   6   3      191.74      270.13     17.16 o 
   1   6   3     1419.47     1367.86     34.59 o 
   2   6   3      559.23      485.13     30.00 o 
   3   6   3      371.29      330.47     27.31 o 
   4   6   3       24.55       33.49     15.29 o 
   5   6   3        1.67        0.00     13.69 o 
   6   6   3      195.41      223.07     27.65 o 
   7   6   3      132.05      142.96     29.48 o 
   8   6   3       63.35       47.33     24.06 o 
   9   6   3      696.22      700.66     61.13 o 
  10   6   3       16.30       19.85     35.27 o 
  11   6   3        4.64       12.04     64.74 o 
  12   6   3        0.14        4.31     82.42 o 
 -14   7   3        3.41       31.84     43.60 o 
 -13   7   3      159.73      202.54     50.82 o 
 -12   7   3      151.43      165.27     44.02 o 
 -11   7   3      460.45      539.48     69.59 o 
 -10   7   3       69.46       71.52     25.50 o 
  -9   7   3       40.84       60.52     21.92 o 
  -8   7   3      429.15      366.85     49.11 o 
  -7   7   3      533.79      583.79     57.84 o 
  -6   7   3     1832.68     1912.30    131.21 o 
  -5   7   3     5097.90     5031.14     97.97 o 
  -4   7   3      851.72      712.06     51.83 o 
  -3   7   3      663.05      700.82     39.25 o 
  -2   7   3     1099.81     1040.89     34.28 o 
  -1   7   3     1212.48     1355.43     32.13 o 
   0   7   3      229.80      233.83     13.64 o 
   1   7   3       28.05       28.61      7.53 o 
   2   7   3       81.02       71.12     15.16 o 
   3   7   3     1204.55     1120.01     47.97 o 
   4   7   3      649.51      602.16     38.02 o 
   5   7   3      127.80      117.42     22.12 o 
   6   7   3      185.35      204.85     27.41 o 
   7   7   3       11.85       37.41     18.91 o 
   8   7   3      139.36      140.50     31.48 o 
   9   7   3      162.55      167.52     35.32 o 
  10   7   3       67.39      126.37     43.98 o 
  11   7   3       15.25       11.82     60.54 o 
 -14   8   3        1.69       29.45     40.08 o 
 -13   8   3       29.42       45.49     35.43 o 
 -12   8   3       38.41       54.79     34.82 o 
 -11   8   3       13.05       15.42     30.39 o 
 -10   8   3      284.69      300.20     54.73 o 
  -9   8   3        7.84       23.31     24.67 o 
  -8   8   3      114.71      109.95     31.94 o 
  -7   8   3       48.91       42.50     28.43 o 
  -6   8   3      482.27      493.16     50.65 o 
  -5   8   3        4.84        0.00     16.10 o 
  -4   8   3     2459.15     2356.35     95.02 o 
  -3   8   3      352.51      319.17     18.27 o 
  -2   8   3        4.17       11.94      8.16 o 
  -1   8   3     1165.39     1313.39     33.03 o 
   0   8   3     2839.90     3007.66     48.36 o 
   1   8   3       62.96       74.90      9.94 o 
   2   8   3      299.01      301.64     18.55 o 
   3   8   3      713.69      652.42     38.30 o 
   4   8   3       52.55       49.02     16.57 o 
   5   8   3        3.97       13.70     15.69 o 
   6   8   3       32.59       35.55     18.30 o 
   7   8   3      570.67      454.15     39.85 o 
   8   8   3       10.01        0.00     21.12 o 
   9   8   3       18.42       27.69     29.27 o 
  10   8   3       57.15       93.68     41.01 o 
  11   8   3        0.84       20.77     60.76 o 
 -14   9   3      154.55      227.79     58.75 o 
 -13   9   3       47.85       47.54     37.85 o 
 -12   9   3       29.86       63.98     37.28 o 
 -11   9   3      272.09      353.55     59.15 o 
 -10   9   3      124.15      129.64     40.29 o 
  -9   9   3       20.95       32.11     28.13 o 
  -8   9   3      848.98      778.89     82.20 o 
  -7   9   3      255.28      204.13     39.29 o 
  -6   9   3       70.15       76.33     25.54 o 
  -5   9   3     1931.38     1816.85     91.00 o 
  -4   9   3     4082.61     3766.05    123.60 o 
  -3   9   3     1773.83     1765.92     63.30 o 
  -2   9   3     1363.52     1359.01     36.71 o 
  -1   9   3       58.45       64.41     10.32 o 
   0   9   3       32.60       17.90      8.14 o 
   1   9   3     3509.28     3854.26     89.77 o 
   2   9   3      600.73      649.95     27.79 o 
   3   9   3     1264.78     1262.70     53.55 o 
   4   9   3     3167.22     2959.21     88.47 o 
   5   9   3      432.32      392.17     35.18 o 
   6   9   3      127.50      124.91     24.24 o 
   7   9   3      549.71      534.95     43.75 o 
   8   9   3       96.82       87.01     28.80 o 
   9   9   3      202.95      238.89     50.02 o 
  10   9   3      119.85      147.84     45.94 o 
  11   9   3        9.65       47.18     72.92 o 
 -14  10   3        7.73       16.36     44.56 o 
 -13  10   3       18.19       24.92     37.48 o 
 -12  10   3       98.22      117.46     42.34 o 
 -11  10   3       14.59       12.57     28.32 o 
 -10  10   3        0.88        6.14     28.81 o 
  -9  10   3       15.41       13.27     25.75 o 
  -8  10   3      298.95      318.59     49.68 o 
  -7  10   3        1.07       25.83     28.94 o 
  -6  10   3      508.15      502.23     54.75 o 
  -5  10   3      637.93      686.82     59.82 o 
  -4  10   3      837.43      802.34     48.21 o 
  -3  10   3        0.47        0.10     11.13 o 
  -2  10   3      207.66      197.74     15.07 o 
  -1  10   3      900.83      863.85     30.53 o 
   0  10   3       80.27      102.98     11.99 o 
   1  10   3       84.09       90.18     11.69 o 
   2  10   3       21.35       20.78     13.38 o 
   3  10   3      823.37      897.05     46.81 o 
   4  10   3      176.76      145.98     24.35 o 
   5  10   3      108.05      109.30     22.71 o 
   6  10   3        2.02       13.87     17.70 o 
   7  10   3       34.34       36.53     21.57 o 
   8  10   3       31.08       38.83     25.47 o 
   9  10   3       98.38       90.67     39.36 o 
  10  10   3        0.03       42.74     37.75 o 
  11  10   3       26.57       40.00     38.24 o 
 -13  11   3      104.43       74.38     42.70 o 
 -12  11   3       55.72      103.76     39.37 o 
 -11  11   3      197.81      213.78     46.82 o 
 -10  11   3      151.35      131.24     42.54 o 
  -9  11   3       16.96       23.49     25.90 o 
  -8  11   3      141.60      112.69     35.41 o 
  -7  11   3       39.95       49.76     30.38 o 
  -6  11   3      104.53       83.65     28.44 o 
  -5  11   3     2929.25     2839.66    119.96 o 
  -4  11   3     2297.81     2284.53     69.83 o 
  -3  11   3     1499.98     1416.17     53.22 o 
  -2  11   3     1913.14     2059.07     45.83 o 
  -1  11   3      392.43      396.77     21.44 o 
   0  11   3      200.95      230.83     17.23 o 
   1  11   3     1265.14     1235.79     41.21 o 
   2  11   3      755.34      743.05     41.91 o 
   3  11   3     1499.32     1445.76     83.88 o 
   4  11   3      919.43      885.87     56.28 o 
   5  11   3      145.88      128.49     24.53 o 
   6  11   3      136.46      128.83     25.50 o 
   7  11   3      686.94      613.14     58.26 o 
   8  11   3       67.08      103.01     30.85 o 
   9  11   3      260.89      274.59     54.21 o 
  10  11   3      178.61      180.91     48.44 o 
  11  11   3       10.42       22.82     40.75 o 
 -13  12   3        5.62        1.36     34.28 o 
 -12  12   3        6.45       15.77     33.89 o 
 -11  12   3        5.67       35.88     30.87 o 
 -10  12   3       15.06        5.81     26.48 o 
  -9  12   3       22.50        0.21     29.03 o 
  -8  12   3       83.47       62.82     32.86 o 
  -7  12   3      250.81      258.72     45.80 o 
  -6  12   3      222.44      215.54     40.88 o 
  -5  12   3        3.87        9.34     19.25 o 
  -4  12   3       37.41       40.81     15.58 o 
  -3  12   3        1.92        1.83     12.21 o 
  -2  12   3       36.64       26.48     11.11 o 
  -1  12   3        2.49        7.28      9.12 o 
   0  12   3       65.09       69.16     12.24 o 
   1  12   3       18.22       14.25     14.09 o 
   2  12   3      228.30      207.03     24.92 o 
   3  12   3       11.00       21.76     15.49 o 
   4  12   3      207.98      218.30     28.91 o 
   5  12   3       26.70       35.11     20.03 o 
   6  12   3       75.30       62.96     25.96 o 
   7  12   3       15.36       24.77     22.69 o 
   8  12   3        5.35       15.05     23.28 o 
   9  12   3        1.45       37.12     35.87 o 
  10  12   3        2.56       24.89     39.91 o 
 -13  13   3       76.55       96.23     49.59 o 
 -12  13   3       20.03       24.82     35.45 o 
 -11  13   3      351.22      318.67     67.89 o 
 -10  13   3      155.63      154.80     42.65 o 
  -9  13   3      223.71      181.01     45.36 o 
  -8  13   3      222.70      199.93     45.13 o 
  -7  13   3      329.51      233.17     45.00 o 
  -6  13   3      132.13       90.53     31.73 o 
  -5  13   3      593.91      568.13     46.57 o 
  -4  13   3      446.94      420.91     33.44 o 
  -3  13   3      321.49      342.20     26.76 o 
  -2  13   3     2000.18     1883.01     57.35 o 
  -1  13   3      129.17      130.28     17.06 o 
   0  13   3      289.49      301.13     20.89 o 
   1  13   3     1050.15      926.04     46.97 o 
   2  13   3      160.11      164.32     22.70 o 
   3  13   3     1193.98     1205.26     57.30 o 
   4  13   3     2320.29     2122.64    119.20 o 
   5  13   3        1.25       16.16     20.58 o 
   6  13   3       48.97       75.85     27.42 o 
   7  13   3      290.49      249.57     40.78 o 
   8  13   3       37.83       35.20     26.77 o 
   9  13   3      112.16      127.62     45.65 o 
  10  13   3       42.47      128.28     45.73 o 
 -12  14   3        0.10       33.67     30.83 o 
 -11  14   3       13.78       63.18     35.91 o 
 -10  14   3       23.98       46.71     31.78 o 
  -9  14   3        0.02        6.32     29.88 o 
  -8  14   3       44.17       67.37     34.57 o 
  -7  14   3        0.85       29.80     28.90 o 
  -6  14   3        8.99       22.86     25.61 o 
  -5  14   3      186.40      183.16     29.65 o 
  -4  14   3        4.53       11.53     14.86 o 
  -3  14   3       19.50       21.43     12.97 o 
  -2  14   3       27.34       43.25     14.36 o 
  -1  14   3      276.79      260.46     23.54 o 
   0  14   3       75.69       58.94     16.70 o 
   1  14   3       40.01       40.22     15.60 o 
   2  14   3       73.19       47.71     17.19 o 
   3  14   3       11.70        6.40     19.17 o 
   4  14   3      343.51      312.28     41.01 o 
   5  14   3       65.72       85.53     28.57 o 
   6  14   3        6.30        4.89     22.90 o 
   7  14   3        3.23       30.87     23.25 o 
   8  14   3        8.20       30.57     27.47 o 
   9  14   3       43.69       64.19     31.89 o 
  10  14   3       43.61       96.23     40.69 o 
 -12  15   3       54.45       78.64     39.51 o 
 -11  15   3      185.26      248.62     52.77 o 
 -10  15   3      298.97      360.36     60.83 o 
  -9  15   3      228.71      248.44     53.31 o 
  -8  15   3      357.37      346.57     58.35 o 
  -7  15   3      590.28      516.54     64.95 o 
  -6  15   3     1670.93     1552.51    103.47 o 
  -5  15   3     2350.65     2234.96     94.90 o 
  -4  15   3     1178.30     1076.14     55.75 o 
  -3  15   3     1239.26     1238.90     51.44 o 
  -2  15   3      970.31     1016.99     45.73 o 
  -1  15   3       86.40       78.33     16.32 o 
   0  15   3        5.61       22.71     16.31 o 
   1  15   3      102.95      181.68     24.50 o 
   2  15   3        8.60        0.00     16.51 o 
   3  15   3       78.49       66.72     25.46 o 
   4  15   3       37.49       71.79     27.20 o 
   5  15   3       13.40       15.59     24.47 o 
   6  15   3       90.32       87.47     30.36 o 
   7  15   3       59.04       95.37     48.12 o 
   8  15   3       10.18       43.41     28.75 o 
   9  15   3      107.48      176.70     42.90 o 
 -11  16   3      166.47      154.10     51.49 o 
 -10  16   3        8.52       60.87     42.54 o 
  -9  16   3       68.81       83.33     36.44 o 
  -8  16   3        0.43        0.00     24.25 o 
  -7  16   3      118.07       90.28     34.33 o 
  -6  16   3      390.84      361.07     43.77 o 
  -5  16   3      506.81      513.01     48.43 o 
  -4  16   3        0.64       11.95     14.86 o 
  -3  16   3      529.44      564.94     36.52 o 
  -2  16   3       14.88       45.99     15.08 o 
  -1  16   3       38.57       49.44     16.35 o 
   0  16   3      414.19      401.08     41.28 o 
   1  16   3        1.01        7.02     21.69 o 
   2  16   3      502.00      476.16     53.93 o 
   3  16   3       32.73        1.16     19.20 o 
   4  16   3       75.31       95.75     30.38 o 
   5  16   3        6.35       27.42     24.56 o 
   6  16   3        0.21        0.00     21.66 o 
   7  16   3      132.03      107.99     34.79 o 
   8  16   3        0.04       28.20     25.94 o 
   9  16   3       11.84       24.28     30.87 o 
 -11  17   3        4.96       35.54     45.65 o 
 -10  17   3      108.45      119.50     81.26 o 
  -9  17   3        2.38       25.26     30.39 o 
  -8  17   3       93.98       95.24     36.31 o 
  -7  17   3       24.16       39.05     31.93 o 
  -6  17   3        2.17        0.00     20.89 o 
  -5  17   3      322.20      326.04     31.59 o 
  -4  17   3       51.62       56.46     17.85 o 
  -3  17   3        7.44        9.46     14.19 o 
  -2  17   3      930.58      947.04     46.91 o 
  -1  17   3      125.58      154.21     29.40 o 
   0  17   3       34.72       25.20     20.75 o 
   1  17   3      570.52      505.15     61.55 o 
   2  17   3      734.93      752.09     76.27 o 
   3  17   3      798.97      765.34     61.57 o 
   4  17   3      389.82      384.74     48.22 o 
   5  17   3      213.92      236.76     40.02 o 
   6  17   3      777.15      602.11     61.78 o 
   7  17   3      220.34      282.91     47.13 o 
   8  17   3       96.77      115.52     35.79 o 
 -10  18   3       29.02       66.86     42.07 o 
  -9  18   3        0.50       23.69     36.41 o 
  -8  18   3       44.38       79.36     36.19 o 
  -7  18   3      432.01      460.98     64.29 o 
  -6  18   3        1.30       16.71     18.98 o 
  -5  18   3      261.47      265.42     34.05 o 
  -4  18   3      273.01      249.43     28.29 o 
  -3  18   3       23.80       38.41     16.39 o 
  -2  18   3        3.63       12.79     15.98 o 
  -1  18   3      123.10       87.74     25.02 o 
   0  18   3      324.93      272.17     47.28 o 
   1  18   3       43.73       32.15     25.01 o 
   2  18   3       18.63        0.48     25.13 o 
   3  18   3       78.45       80.76     32.36 o 
   4  18   3        1.42        0.00     26.82 o 
   5  18   3        9.12       25.58     24.90 o 
   6  18   3        6.56       27.02     26.57 o 
   7  18   3        1.47       21.71     27.16 o 
   8  18   3        0.36       11.74     29.54 o 
 -10  19   3      171.82      201.98     59.45 o 
  -9  19   3       98.20      123.17     68.89 o 
  -8  19   3       68.56      100.96     67.01 o 
  -7  19   3      210.61      255.34     41.31 o 
  -6  19   3      144.75      158.66     29.79 o 
  -5  19   3       49.78       65.30     23.68 o 
  -4  19   3      652.84      705.78     51.38 o 
  -3  19   3     1180.74     1183.02     74.09 o 
  -2  19   3      758.30      736.25     74.43 o 
  -1  19   3      535.02      527.25     64.77 o 
   0  19   3      277.74      309.92     52.34 o 
   1  19   3      255.66      249.13     47.97 o 
   2  19   3      319.66      327.64     54.28 o 
   3  19   3      290.49      345.25     54.90 o 
   4  19   3      140.05      136.35     38.64 o 
   5  19   3       67.44       53.58     36.91 o 
   6  19   3        1.37       24.45     28.32 o 
   7  19   3       18.47       58.79     29.28 o 
  -9  20   3       19.97       52.40     42.64 o 
  -8  20   3        3.75       42.93     28.80 o 
  -7  20   3       60.06      105.83     33.99 o 
  -6  20   3        1.28       25.25     20.32 o 
  -5  20   3       73.54       80.05     24.53 o 
  -4  20   3      161.46      160.88     29.29 o 
  -3  20   3       97.05       74.61     31.64 o 
  -2  20   3       43.91       67.75     31.49 o 
  -1  20   3      105.03       48.67     30.08 o 
   0  20   3        1.61        2.94     22.15 o 
   1  20   3       20.81       36.37     27.99 o 
   2  20   3       66.31       58.98     31.00 o 
   3  20   3       19.62       80.62     43.25 o 
   4  20   3        4.97       28.66     29.36 o 
   5  20   3        4.80       16.44     33.54 o 
   6  20   3       43.72       40.12     39.91 o 
  -8  21   3       11.94       35.32     32.61 o 
  -7  21   3       16.58       19.57     28.16 o 
  -6  21   3       79.01       98.54     27.40 o 
  -5  21   3      336.49      357.51     41.33 o 
  -4  21   3      775.65      826.90     67.63 o 
  -3  21   3      415.73      433.08     61.03 o 
  -2  21   3       73.57      148.66     40.36 o 
  -1  21   3       53.47       82.84     33.29 o 
   0  21   3        9.45        0.00     25.58 o 
   1  21   3       13.81       56.55     30.38 o 
   2  21   3      199.51      185.66     50.38 o 
   3  21   3      115.90      142.59     43.39 o 
   4  21   3        2.79       32.46     30.54 o 
   5  21   3        1.70       35.93     38.52 o 
  -7  22   3       22.83       63.42     32.76 o 
  -6  22   3        9.47       48.78     25.83 o 
  -5  22   3        0.03       42.84     26.54 o 
  -4  22   3        1.03       66.84     52.15 o 
  -3  22   3       96.61       83.63     50.82 o 
  -2  22   3       81.04       96.92     35.85 o 
  -1  22   3        0.66        3.53     28.82 o 
   0  22   3        9.59       38.96     33.08 o 
   1  22   3        2.01       18.54     31.40 o 
   2  22   3        5.61       21.62     33.02 o 
   3  22   3       30.29       74.43     39.85 o 
   4  22   3        3.92        0.00     33.86 o 
   5  22   3       22.93        0.00     35.17 o 
  -6  23   3       41.86      102.81     51.39 o 
  -5  23   3       23.86       42.98     35.99 o 
  -4  23   3       54.22       79.88     53.25 o 
  -3  23   3      134.63      189.59     66.84 o 
  -2  23   3      131.46      167.27     65.74 o 
  -1  23   3      119.16      135.94     42.34 o 
   0  23   3       37.47       45.77     34.33 o 
   1  23   3        3.56       46.52     35.50 o 
   2  23   3      102.97      138.69     45.15 o 
   3  23   3      167.41      191.39     52.74 o 
  -4  24   3        0.60       47.07     62.97 o 
  -3  24   3        5.93       83.86     58.22 o 
  -2  24   3        0.71       38.78     56.24 o 
  -1  24   3       23.35       45.03     34.80 o 
   0  24   3        0.04       43.60     40.20 o 
   1  24   3       56.63       75.05     39.57 o 
   2  24   3       27.77       70.49     41.16 o 
 -14   0   4       98.93      127.83     57.67 o 
 -13   0   4     1310.64     1272.94     99.84 o 
 -12   0   4      401.43      347.89     54.80 o 
 -11   0   4     1408.16     1371.71     92.32 o 
 -10   0   4     2262.09     2346.39    157.05 o 
  -9   0   4      159.60      119.29     31.04 o 
  -8   0   4      960.98     1107.07    180.75 o 
  -7   0   4     2647.17     2575.71     99.80 o 
  -6   0   4       16.46       25.96     24.31 o 
  -5   0   4     7164.54     6935.16    197.98 o 
  -4   0   4    10828.01    11298.64    244.94 o 
  -3   0   4      182.45      136.89     30.38 o 
  -2   0   4       11.73        8.29     16.68 o 
  -1   0   4     1779.00     2165.77    108.38 o 
   0   0   4     1261.36     1089.33     47.48 o 
   1   0   4    10360.18    10647.68    126.76 o 
   2   0   4     2750.84     3177.18     71.32 o 
   3   0   4       80.98       80.65     19.32 o 
   4   0   4     2559.15     2324.41     95.24 o 
   5   0   4       76.46       68.55     23.46 o 
   6   0   4       35.55       14.80     36.46 o 
   7   0   4      443.02      364.92     79.77 o 
   8   0   4        2.27       36.35     43.31 o 
   9   0   4       92.10       63.42     55.68 o 
  10   0   4      286.68      230.69     77.34 o 
  11   0   4       15.10       28.84     64.19 o 
 -14   1   4       46.68       59.20     35.91 o 
 -13   1   4        9.84       42.08     26.06 o 
 -12   1   4      104.81      103.61     25.72 o 
 -11   1   4      387.14      368.82     36.73 o 
 -10   1   4      886.07      783.92     48.03 o 
  -9   1   4      707.16      824.51     46.27 o 
  -8   1   4      290.40      304.54     29.04 o 
  -7   1   4       44.44       41.68     17.41 o 
  -6   1   4     1211.68     1298.45     54.32 o 
  -5   1   4       38.06       46.54     18.95 o 
  -4   1   4       83.36       58.81     18.38 o 
  -3   1   4      239.59      305.28     29.71 o 
  -2   1   4      256.01      178.78     23.59 o 
  -1   1   4      963.22     1133.09     55.62 o 
   0   1   4       33.81       56.39      9.83 o 
   1   1   4      450.78      371.80     17.07 o 
   2   1   4        3.63       12.33      7.70 o 
   3   1   4      143.16      251.00     16.20 o 
   4   1   4       22.86       31.05     11.44 o 
   5   1   4       39.86       91.34     17.68 o 
   6   1   4        1.20       14.04     18.26 o 
   7   1   4       12.86        1.34     24.92 o 
   8   1   4        4.68       14.25     30.55 o 
   9   1   4        0.16        8.46     29.11 o 
  10   1   4        2.76       20.65     35.38 o 
  11   1   4        2.68        0.00     44.11 o 
 -15   2   4       14.13       13.81     45.19 o 
 -14   2   4       43.72       54.30     36.09 o 
 -13   2   4      320.14      341.04     44.89 o 
 -12   2   4      176.11      213.94     36.61 o 
 -11   2   4       17.58        0.00     18.01 o 
 -10   2   4        1.42        9.70     16.48 o 
  -9   2   4       20.77       24.79     16.47 o 
  -8   2   4      189.48      171.22     23.40 o 
  -7   2   4       94.39       55.76     17.57 o 
  -6   2   4     1843.88     2077.58     68.13 o 
  -5   2   4     6752.69     6631.09    114.64 o 
  -4   2   4      731.43      702.33     43.61 o 
  -3   2   4       72.24       60.59     17.64 o 
  -2   2   4     5004.75     4822.86    148.93 o 
  -1   2   4     8254.46     8727.81    125.79 o 
   0   2   4     2070.72     2192.46    101.34 o 
   1   2   4     4571.59     4447.00     70.05 o 
   2   2   4     1975.67     1813.74     36.99 o 
   3   2   4     1627.28     1799.26     46.71 o 
   4   2   4     2190.48     2364.72     64.61 o 
   5   2   4      614.55      513.45     35.67 o 
   6   2   4      524.60      556.41     46.78 o 
   7   2   4      964.23      960.80     83.76 o 
   8   2   4       13.88        2.11     28.88 o 
   9   2   4      237.10      212.68     49.63 o 
  10   2   4      491.73      573.40     77.70 o 
  11   2   4       54.23       58.90     49.17 o 
 -15   3   4        5.23       57.89     43.93 o 
 -14   3   4       15.67        7.13     34.70 o 
 -13   3   4        2.50        9.72     25.63 o 
 -12   3   4        8.98       11.58     21.74 o 
 -11   3   4      914.40      904.52     63.51 o 
 -10   3   4       29.96       33.30     18.19 o 
  -9   3   4       29.95       50.61     17.74 o 
  -8   3   4      386.10      463.19     38.85 o 
  -7   3   4        6.95        3.72     14.05 o 
  -6   3   4      532.94      582.44     37.51 o 
  -5   3   4     2922.81     2890.99     75.00 o 
  -4   3   4       68.17       32.37     13.37 o 
  -3   3   4      591.39      523.57     58.89 o 
  -2   3   4      400.93      387.61     43.75 o 
  -1   3   4        3.75       11.70     11.34 o 
   0   3   4     2867.73     2890.23     69.67 o 
   1   3   4     3174.49     2988.63     67.40 o 
   2   3   4      367.25      307.34     24.49 o 
   3   3   4      875.64      974.22     34.48 o 
   4   3   4        0.57        0.00     13.08 o 
   5   3   4      179.90      196.53     24.91 o 
   6   3   4      248.65      302.64     37.03 o 
   7   3   4       48.44       66.60     25.08 o 
   8   3   4        9.33        0.00     30.07 o 
   9   3   4       12.92       17.66     30.40 o 
  10   3   4       89.03       75.54     51.15 o 
  11   3   4        0.17       17.56     43.92 o 
 -15   4   4        2.77       31.33     52.15 o 
 -14   4   4        2.28       41.95     35.70 o 
 -13   4   4      353.58      398.90     62.87 o 
 -12   4   4      105.95      160.82     33.57 o 
 -11   4   4       51.54       67.86     26.11 o 
 -10   4   4      707.80      669.85     57.84 o 
  -9   4   4       68.78       66.94     19.68 o 
  -8   4   4        5.97       23.15     17.59 o 
  -7   4   4     1251.37     1174.80     55.15 o 
  -6   4   4      312.28      269.99     26.83 o 
  -5   4   4     5244.54     5381.00    101.38 o 
  -4   4   4     3015.54     2983.19     72.23 o 
  -3   4   4      620.00      707.06     35.11 o 
  -2   4   4     1040.67     1084.31     44.10 o 
  -1   4   4       23.91       75.50     15.92 o 
   0   4   4      392.41      501.77     28.62 o 
   1   4   4     2550.64     2757.54     66.83 o 
   2   4   4     1130.20     1161.27     46.17 o 
   3   4   4      133.57       77.39     17.40 o 
   4   4   4      712.63      672.29     40.03 o 
   5   4   4        1.31        5.71     16.09 o 
   6   4   4       15.87       22.40     16.52 o 
   7   4   4      287.07      291.11     38.93 o 
   8   4   4       47.05       48.56     31.72 o 
   9   4   4      145.75      169.40     47.79 o 
  10   4   4       73.53       45.39     37.34 o 
  11   4   4       20.66       27.28     45.68 o 
 -15   5   4        0.95       11.87     48.68 o 
 -14   5   4        3.92       20.77     35.80 o 
 -13   5   4       13.88        8.00     31.41 o 
 -12   5   4        3.38       28.60     22.99 o 
 -11   5   4        1.12        4.98     20.45 o 
 -10   5   4      407.40      447.19     45.11 o 
  -9   5   4       35.35       24.25     22.64 o 
  -8   5   4      116.02       95.62     22.56 o 
  -7   5   4      387.31      393.53     33.01 o 
  -6   5   4      539.06      632.63     37.67 o 
  -5   5   4        0.72        0.00     13.03 o 
  -4   5   4       45.82      105.26     17.15 o 
  -3   5   4      359.77      378.19     26.22 o 
  -2   5   4      826.58      860.94     34.25 o 
  -1   5   4        9.29        7.50     10.02 o 
   0   5   4       10.35        8.49     10.46 o 
   1   5   4      307.32      302.81     24.62 o 
   2   5   4      393.65      467.22     30.96 o 
   3   5   4     1764.06     1669.15     59.52 o 
   4   5   4        8.28       39.48     16.85 o 
   5   5   4     1122.96     1061.40     52.81 o 
   6   5   4      274.80      300.05     31.81 o 
   7   5   4      109.82       86.74     27.22 o 
   8   5   4       12.49       13.63     22.52 o 
   9   5   4       30.70       49.85     34.88 o 
  10   5   4       18.52       27.02     39.98 o 
  11   5   4        0.00        0.00     46.40 o 
 -15   6   4       55.88       82.30     52.64 o 
 -14   6   4      146.85      210.90     79.88 o 
 -13   6   4      145.06      218.76     55.90 o 
 -12   6   4       87.78      126.72     41.02 o 
 -11   6   4      198.77      235.74     37.14 o 
 -10   6   4      252.87      230.74     34.98 o 
  -9   6   4      235.12      215.47     42.06 o 
  -8   6   4       10.16        4.99     18.04 o 
  -7   6   4       11.15       17.44     16.81 o 
  -6   6   4      267.43      255.73     25.72 o 
  -5   6   4      265.19      294.15     25.31 o 
  -4   6   4     1232.85     1128.28     48.56 o 
  -3   6   4      572.24      579.84     31.88 o 
  -2   6   4      181.03      221.57     19.05 o 
  -1   6   4      361.55      491.79     24.55 o 
   0   6   4     1137.46     1149.65     36.39 o 
   1   6   4     1611.18     1518.91     44.73 o 
   2   6   4      678.39      607.54     25.75 o 
   3   6   4      193.51      209.22     23.84 o 
   4   6   4       85.80       75.21     19.14 o 
   5   6   4       13.46       16.15     16.14 o 
   6   6   4        1.91        0.78     15.12 o 
   7   6   4       10.76       21.53     19.36 o 
   8   6   4       92.13      127.16     32.28 o 
   9   6   4       74.98       70.39     37.73 o 
  10   6   4        0.40       12.09     39.69 o 
  11   6   4        1.48       29.94     80.10 o 
 -14   7   4        3.44       21.09     41.45 o 
 -13   7   4       34.90       68.91     40.83 o 
 -12   7   4       92.41      125.44     39.73 o 
 -11   7   4       35.45       47.48     25.08 o 
 -10   7   4       18.62       22.28     21.21 o 
  -9   7   4      282.55      249.14     44.62 o 
  -8   7   4       43.84       18.14     21.86 o 
  -7   7   4      604.22      628.44     59.91 o 
  -6   7   4       11.87        1.82     22.98 o 
  -5   7   4      850.31      850.48     55.78 o 
  -4   7   4     1058.18     1078.71     42.04 o 
  -3   7   4      415.72      505.57     27.13 o 
  -2   7   4      755.35      800.15     45.83 o 
  -1   7   4     1249.95     1074.09     41.03 o 
   0   7   4      566.66      601.26     28.29 o 
   1   7   4      680.67      695.59     28.93 o 
   2   7   4      584.14      628.33     37.62 o 
   3   7   4       73.88       74.85     18.41 o 
   4   7   4      178.79      177.05     25.07 o 
   5   7   4      643.77      625.24     43.60 o 
   6   7   4      184.22      203.81     28.88 o 
   7   7   4        6.94        0.00     18.35 o 
   8   7   4       73.76       83.28     28.74 o 
   9   7   4       22.68       32.19     26.51 o 
  10   7   4       44.70       33.51     41.13 o 
  11   7   4       27.41       52.26     75.68 o 
 -14   8   4       80.27      183.03     58.86 o 
 -13   8   4       43.12       89.74     41.51 o 
 -12   8   4      450.52      445.38     64.73 o 
 -11   8   4      289.00      318.56     55.33 o 
 -10   8   4       15.12       21.89     28.12 o 
  -9   8   4      104.98      117.48     35.28 o 
  -8   8   4      191.97      210.63     41.36 o 
  -7   8   4      132.31       93.96     31.99 o 
  -6   8   4     1339.77     1352.12     85.13 o 
  -5   8   4     1178.27     1079.31     70.18 o 
  -4   8   4     1756.60     1663.76     82.53 o 
  -3   8   4     1085.84     1047.70     43.45 o 
  -2   8   4       63.94       71.59     13.40 o 
  -1   8   4     2594.28     2588.46     77.07 o 
   0   8   4     3984.32     4089.08     91.38 o 
   1   8   4      225.03      175.68     16.60 o 
   2   8   4      358.60      316.80     29.11 o 
   3   8   4     1651.80     1633.00     62.90 o 
   4   8   4      102.79       98.83     21.67 o 
   5   8   4      102.14      111.70     22.76 o 
   6   8   4       14.08       14.14     17.83 o 
   7   8   4       40.51       35.43     21.43 o 
   8   8   4      399.35      386.61     48.52 o 
   9   8   4      266.95      308.08     45.73 o 
  10   8   4       88.32       55.79     62.75 o 
 -14   9   4       12.99       60.61     47.61 o 
 -13   9   4        6.19       40.85     40.37 o 
 -12   9   4       15.00       44.69     36.17 o 
 -11   9   4      262.31      213.75     47.05 o 
 -10   9   4        4.53        5.12     25.77 o 
  -9   9   4      228.35      218.42     89.16 o 
  -8   9   4       52.08       56.63     29.14 o 
  -7   9   4      554.03      458.55     53.57 o 
  -6   9   4      569.63      553.15     55.81 o 
  -5   9   4       38.72       78.67     24.77 o 
  -4   9   4     2799.35     2639.60    106.32 o 
  -3   9   4        0.34        7.73     10.69 o 
  -2   9   4        1.44        4.70     10.87 o 
  -1   9   4      451.89      476.35     26.42 o 
   0   9   4      159.27      153.03     16.58 o 
   1   9   4       50.23       83.18     18.32 o 
   2   9   4      193.98      135.11     21.51 o 
   3   9   4      534.79      511.08     37.80 o 
   4   9   4        3.87        1.26     15.87 o 
   5   9   4       70.99       63.86     20.11 o 
   6   9   4       60.47       65.06     21.78 o 
   7   9   4        2.15        4.94     19.55 o 
   8   9   4        4.69       16.53     20.94 o 
   9   9   4        4.23       10.28     33.81 o 
  10   9   4       36.01       89.27     64.30 o 
 -14  10   4       19.69       27.81     38.39 o 
 -13  10   4       60.49       94.33     58.89 o 
 -12  10   4      373.34      485.29     70.88 o 
 -11  10   4      510.42      441.45     64.82 o 
 -10  10   4      203.93      172.53     46.05 o 
  -9  10   4      137.91      204.19     45.31 o 
  -8  10   4       86.16       76.57     30.27 o 
  -7  10   4     1451.87     1305.35     89.99 o 
  -6  10   4     2213.00     1892.66    199.92 o 
  -5  10   4     1173.75     1047.18     73.08 o 
  -4  10   4     1107.54     1165.12     59.44 o 
  -3  10   4     1981.87     1848.73     87.29 o 
  -2  10   4     1389.44     1375.59     53.93 o 
  -1  10   4     2203.92     2293.62     82.62 o 
   0  10   4     5709.53     6102.96    179.41 o 
   1  10   4     2212.53     2423.56     73.81 o 
   2  10   4     1690.40     1628.60     63.26 o 
   3  10   4     2843.17     2525.28    112.52 o 
   4  10   4     1983.15     1925.76     74.44 o 
   5  10   4      800.74      844.22     52.70 o 
   6  10   4      339.89      350.73     36.85 o 
   7  10   4       37.51       43.90     21.41 o 
   8  10   4      566.96      637.84     61.34 o 
   9  10   4      261.83      257.09     55.18 o 
  10  10   4        3.09       71.69     43.55 o 
 -13  11   4        1.03       46.54     37.31 o 
 -12  11   4        6.55       17.80     33.92 o 
 -11  11   4      126.31      114.78     38.18 o 
 -10  11   4      529.23      527.23     70.13 o 
  -9  11   4      187.63      210.91     48.74 o 
  -8  11   4       41.91       52.77     28.39 o 
  -7  11   4      498.33      420.10     53.82 o 
  -6  11   4      538.77      437.22     80.38 o 
  -5  11   4       21.86       43.30     22.48 o 
  -4  11   4      740.66      742.77     49.20 o 
  -3  11   4      467.55      458.92     46.72 o 
  -2  11   4      718.23      693.74     33.19 o 
  -1  11   4        2.26        3.14      8.83 o 
   0  11   4       52.62       49.74     14.47 o 
   1  11   4        1.37       19.63     14.16 o 
   2  11   4       26.75       26.98     18.16 o 
   3  11   4        0.75        0.00     14.99 o 
   4  11   4        4.22       12.70     18.34 o 
   5  11   4       18.39       44.18     20.83 o 
   6  11   4        5.59       12.73     19.96 o 
   7  11   4       16.73       23.41     26.19 o 
   8  11   4       10.89       33.23     24.97 o 
   9  11   4       16.21       34.69     31.96 o 
  10  11   4       86.28      149.78     51.63 o 
 -13  12   4        0.45       18.59     38.06 o 
 -12  12   4       85.46      121.76     41.71 o 
 -11  12   4       15.37       22.15     31.70 o 
 -10  12   4       23.17       15.58     32.55 o 
  -9  12   4      538.75      520.69     67.65 o 
  -8  12   4       36.75       29.14     27.63 o 
  -7  12   4       50.86       65.78     30.09 o 
  -6  12   4     3007.35     2896.02    131.71 o 
  -5  12   4      179.57      145.19     32.68 o 
  -4  12   4      227.96      211.25     31.10 o 
  -3  12   4     2345.03     2279.98     85.82 o 
  -2  12   4       10.52       15.53     11.53 o 
  -1  12   4     1070.03     1122.64     37.34 o 
   0  12   4     1442.99     1211.39     53.41 o 
   1  12   4       56.69       45.61     16.73 o 
   2  12   4     1055.09      970.50     51.19 o 
   3  12   4      742.31      700.93     52.09 o 
   4  12   4       50.78       35.43     20.66 o 
   5  12   4      893.64      821.68     54.23 o 
   6  12   4      191.27      140.03     33.90 o 
   7  12   4       17.59       40.15     23.87 o 
   8  12   4      421.68      485.18     57.67 o 
   9  12   4      229.18      247.13     68.11 o 
 -13  13   4        0.71        6.37     34.60 o 
 -12  13   4       25.81       25.31     34.18 o 
 -11  13   4       97.85       98.39     37.93 o 
 -10  13   4      133.66      134.52     42.05 o 
  -9  13   4      110.66      121.32     44.63 o 
  -8  13   4      228.14      225.25     48.45 o 
  -7  13   4       38.41       35.53     26.47 o 
  -6  13   4      241.31      200.84     40.47 o 
  -5  13   4     1102.97      985.95     76.73 o 
  -4  13   4        6.40       15.17     17.87 o 
  -3  13   4       15.11       12.02     12.39 o 
  -2  13   4      420.25      440.59     29.18 o 
  -1  13   4      189.06      210.85     24.92 o 
   0  13   4      211.59      182.25     24.22 o 
   1  13   4      471.33      485.16     37.44 o 
   2  13   4       37.40       50.40     18.07 o 
   3  13   4        0.43        4.47     15.18 o 
   4  13   4       64.38       86.85     24.53 o 
   5  13   4      143.92      162.80     33.59 o 
   6  13   4      401.12      334.36     45.39 o 
   7  13   4       37.78       59.24     29.00 o 
   8  13   4       15.15       39.30     28.00 o 
   9  13   4        0.91       47.98     32.42 o 
 -12  14   4       77.18      133.30     45.59 o 
 -11  14   4      179.98      161.25     48.31 o 
 -10  14   4      183.67      187.97     56.90 o 
  -9  14   4      391.65      315.45     56.53 o 
  -8  14   4       65.86       82.41     41.21 o 
  -7  14   4        3.95        2.34     33.37 o 
  -6  14   4      186.82      183.39     39.04 o 
  -5  14   4      729.11      680.72     66.21 o 
  -4  14   4      271.95      209.10     31.71 o 
  -3  14   4      308.16      307.80     26.91 o 
  -2  14   4       23.10       18.22     13.39 o 
  -1  14   4       21.09       15.70     16.28 o 
   0  14   4      108.19      112.72     25.06 o 
   1  14   4       22.20       16.39     14.90 o 
   2  14   4      332.82      331.67     33.08 o 
   3  14   4      109.88      128.73     24.27 o 
   4  14   4      254.91      260.07     40.68 o 
   5  14   4      104.37      101.54     30.49 o 
   6  14   4        0.97        9.41     23.68 o 
   7  14   4        9.98        7.61     24.53 o 
   8  14   4       72.15       95.27     33.14 o 
   9  14   4       23.98       81.38     37.76 o 
 -12  15   4       16.99       85.81     39.80 o 
 -11  15   4        0.02       12.53     33.04 o 
 -10  15   4       97.08      100.07     38.63 o 
  -9  15   4       21.78       59.82     36.51 o 
  -8  15   4       88.02       85.19     35.05 o 
  -7  15   4       35.47       29.39     26.74 o 
  -6  15   4       51.43       65.08     29.91 o 
  -5  15   4       14.39       35.19     25.23 o 
  -4  15   4      125.25      121.41     23.38 o 
  -3  15   4      124.91      146.64     20.62 o 
  -2  15   4       59.40       66.54     19.43 o 
  -1  15   4      200.75      170.54     29.16 o 
   0  15   4       87.41       94.08     24.80 o 
   1  15   4      423.62      441.82     44.83 o 
   2  15   4        6.42        0.00     16.02 o 
   3  15   4       34.74       39.74     23.28 o 
   4  15   4        3.68       12.13     23.71 o 
   5  15   4        0.95       17.43     22.46 o 
   6  15   4       54.54       34.03     31.20 o 
   7  15   4        1.09       40.35     30.65 o 
   8  15   4        0.61       17.49     29.59 o 
 -12  16   4       69.56       63.22     49.07 o 
 -11  16   4      132.98      142.03     50.51 o 
 -10  16   4       25.30       43.88     35.00 o 
  -9  16   4       86.86      141.13     41.75 o 
  -8  16   4       70.83      122.15     39.04 o 
  -7  16   4        1.23       13.22     26.90 o 
  -6  16   4       22.19       14.61     27.02 o 
  -5  16   4       23.87       38.69     26.78 o 
  -4  16   4        3.13        5.61     13.34 o 
  -3  16   4      350.33      359.42     30.86 o 
  -2  16   4      105.53      105.36     26.57 o 
  -1  16   4       84.58       97.82     26.24 o 
   0  16   4      799.39      694.14     55.44 o 
   1  16   4      204.39      204.94     33.23 o 
   2  16   4      327.22      327.25     53.00 o 
   3  16   4      467.70      421.08     47.76 o 
   4  16   4       23.66       37.04     24.89 o 
   5  16   4       59.68       83.68     28.71 o 
   6  16   4       19.87       27.56     27.49 o 
   7  16   4        9.33       47.58     30.83 o 
   8  16   4       92.59       87.47     36.27 o 
 -11  17   4        8.42       27.87     39.84 o 
 -10  17   4       42.38       48.53     35.75 o 
  -9  17   4       12.23        4.94     32.75 o 
  -8  17   4       38.96       23.95     29.33 o 
  -7  17   4       30.87       10.58     26.63 o 
  -6  17   4       24.71       29.90     28.86 o 
  -5  17   4      204.51      194.30     29.58 o 
  -4  17   4       69.45       72.44     19.15 o 
  -3  17   4      105.10      119.43     23.67 o 
  -2  17   4       44.46       52.50     21.71 o 
  -1  17   4        0.23        5.47     19.55 o 
   0  17   4      292.34      292.53     39.41 o 
   1  17   4       85.93       76.00     32.49 o 
   2  17   4        6.16       29.95     27.75 o 
   3  17   4       67.15       58.77     31.08 o 
   4  17   4        4.32       11.05     23.43 o 
   5  17   4       24.65       47.72     29.68 o 
   6  17   4       36.80       42.81     28.90 o 
   7  17   4        0.05       33.73     29.72 o 
 -10  18   4       47.44       95.47     45.23 o 
  -9  18   4      123.01      116.98     43.91 o 
  -8  18   4      141.72      162.77     46.72 o 
  -7  18   4       77.53      131.58     49.50 o 
  -6  18   4      205.32      220.23     38.20 o 
  -5  18   4      568.95      524.01     45.85 o 
  -4  18   4     1021.50     1055.72     71.64 o 
  -3  18   4      773.95      712.19     58.94 o 
  -2  18   4      359.54      332.07     41.79 o 
  -1  18   4      431.68      461.26     48.52 o 
   0  18   4      349.85      352.67     54.91 o 
   1  18   4      582.41      514.45     64.99 o 
   2  18   4      847.22      879.48     86.69 o 
   3  18   4      297.71      347.97     58.12 o 
   4  18   4       48.17       34.45     33.99 o 
   5  18   4       90.45      136.41     35.85 o 
   6  18   4       97.74      120.86     36.57 o 
   7  18   4      234.77      303.71     51.28 o 
 -10  19   4        1.78        6.49     41.47 o 
  -9  19   4        5.73       19.08     46.57 o 
  -8  19   4      108.02      112.14     42.99 o 
  -7  19   4       10.09       41.21     27.61 o 
  -6  19   4       68.55       89.76     29.56 o 
  -5  19   4      207.31      246.20     34.58 o 
  -4  19   4        3.07       11.78     19.97 o 
  -3  19   4       43.69       19.78     22.44 o 
  -2  19   4       13.91       44.61     23.01 o 
  -1  19   4      105.20      130.48     37.66 o 
   0  19   4        0.02       11.01     24.74 o 
   1  19   4        9.31        4.36     22.17 o 
   2  19   4       53.20       38.15     29.76 o 
   3  19   4       16.12        0.00     25.71 o 
   4  19   4       30.18       21.63     35.34 o 
   5  19   4       33.14       37.09     35.61 o 
   6  19   4       34.39       54.55     38.82 o 
  -9  20   4      225.67      324.54     66.86 o 
  -8  20   4      323.39      337.21     65.97 o 
  -7  20   4      247.52      261.66     42.93 o 
  -6  20   4      294.67      356.91     47.90 o 
  -5  20   4      356.37      330.99     45.23 o 
  -4  20   4       90.81      105.14     30.94 o 
  -3  20   4      130.55      192.72     35.81 o 
  -2  20   4      686.16      595.17     70.83 o 
  -1  20   4      357.80      342.89     55.20 o 
   0  20   4      170.31      234.71     48.18 o 
   1  20   4      447.15      479.19     66.24 o 
   2  20   4      359.30      374.32     59.96 o 
   3  20   4       84.39       78.54     39.89 o 
   4  20   4      118.34      138.96     46.59 o 
   5  20   4      149.27      146.69     66.57 o 
  -8  21   4       44.33       96.48     39.86 o 
  -7  21   4       91.57       92.12     34.92 o 
  -6  21   4       49.03       68.37     35.65 o 
  -5  21   4       77.33       90.74     29.85 o 
  -4  21   4      205.10      258.74     42.98 o 
  -3  21   4        0.96       28.05     29.28 o 
  -2  21   4       17.72       47.78     29.70 o 
  -1  21   4      148.33      177.30     42.82 o 
   0  21   4        6.99       39.07     30.68 o 
   1  21   4       21.91       30.17     30.63 o 
   2  21   4        9.88       26.69     34.55 o 
   3  21   4       27.81      112.03     42.82 o 
   4  21   4        1.17        0.00     33.17 o 
  -7  22   4      108.94      102.58     44.28 o 
  -6  22   4       29.68       78.56     34.29 o 
  -5  22   4        1.23       29.05     36.56 o 
  -4  22   4       15.71       84.41     51.15 o 
  -3  22   4      106.74       69.86     35.70 o 
  -2  22   4      163.60      199.60     45.69 o 
  -1  22   4       96.19      112.49     41.28 o 
   0  22   4      104.01      134.18     50.93 o 
   1  22   4      245.96      325.95     59.59 o 
   2  22   4       96.83      125.99     44.81 o 
   3  22   4        1.50       21.82     32.93 o 
  -6  23   4       17.58       69.38     51.15 o 
  -5  23   4        2.38       70.05     51.59 o 
  -4  23   4       21.58       16.90     41.65 o 
  -3  23   4       13.48       33.26     46.29 o 
  -2  23   4        3.35       12.22     30.00 o 
  -1  23   4        6.07        0.00     30.53 o 
   0  23   4        2.99       36.65     35.03 o 
   1  23   4        4.59       22.02     39.28 o 
   2  23   4       12.74       23.82     37.13 o 
  -3  24   4      102.24      147.38     69.05 o 
  -2  24   4      171.10      193.15     53.83 o 
  -1  24   4       69.45       97.07     44.51 o 
   0  24   4       92.75      120.56     49.18 o 
 -15   1   5       42.09       80.98     61.32 o 
 -14   1   5      149.74      179.66     44.00 o 
 -13   1   5       18.47       18.44     25.04 o 
 -12   1   5      164.27      218.50     32.35 o 
 -11   1   5      321.57      310.00     34.24 o 
 -10   1   5      140.81      169.55     26.57 o 
  -9   1   5     1130.95     1102.29     54.55 o 
  -8   1   5      891.08     1024.65     56.38 o 
  -7   1   5        6.66       15.32     15.86 o 
  -6   1   5     3927.34     3844.73    115.97 o 
  -5   1   5     3957.76     4165.45    116.74 o 
  -4   1   5      274.08      347.52     36.30 o 
  -3   1   5      962.59      763.60     49.72 o 
  -2   1   5       34.55       54.42     19.32 o 
  -1   1   5       41.89       41.79     19.59 o 
   0   1   5     1500.69     1416.73     38.36 o 
   1   1   5      146.66      192.03     16.22 o 
   2   1   5     1079.34     1118.18     32.77 o 
   3   1   5     2271.98     2267.11     56.58 o 
   4   1   5      113.68      140.76     17.96 o 
   5   1   5       57.29       72.53     22.95 o 
   6   1   5     1360.02     1490.36    103.95 o 
   7   1   5      126.72       96.74     38.08 o 
   8   1   5      132.77      157.89     47.57 o 
   9   1   5       55.38       48.43     41.21 o 
  10   1   5        5.69       32.72     46.80 o 
 -15   2   5       27.04       46.62     53.58 o 
 -14   2   5        5.68       11.37     27.74 o 
 -13   2   5       12.18       11.02     22.10 o 
 -12   2   5      150.81      180.39     35.03 o 
 -11   2   5       10.37        4.14     18.19 o 
 -10   2   5      557.42      558.70     41.86 o 
  -9   2   5        5.24       11.86     17.50 o 
  -8   2   5       54.76       67.52     21.62 o 
  -7   2   5        0.21        4.28     15.11 o 
  -6   2   5      441.47      481.76     37.26 o 
  -5   2   5     2182.25     2143.30     83.66 o 
  -4   2   5       64.69      100.82     22.84 o 
  -3   2   5      308.68      308.43     33.58 o 
  -2   2   5      659.66      534.03     43.30 o 
  -1   2   5      170.47      124.40     25.05 o 
   0   2   5     1290.83     1231.85     35.31 o 
   1   2   5     1998.58     1993.98     44.52 o 
   2   2   5       51.45       75.26     12.82 o 
   3   2   5        9.89       24.90     12.11 o 
   4   2   5      502.52      425.20     32.99 o 
   5   2   5      147.11      103.90     29.10 o 
   6   2   5      238.49      210.13     45.84 o 
   7   2   5        5.50       19.77     30.20 o 
   8   2   5       58.91       49.63     33.34 o 
   9   2   5       23.08       12.98     35.82 o 
  10   2   5        4.15       21.44     41.92 o 
 -15   3   5      104.67      205.07     53.87 o 
 -14   3   5      114.44      141.64     44.30 o 
 -13   3   5       10.61       11.35     23.00 o 
 -12   3   5       38.94       60.03     26.29 o 
 -11   3   5      508.42      462.38     47.18 o 
 -10   3   5       81.85       77.14     21.05 o 
  -9   3   5      463.62      612.06     69.47 o 
  -8   3   5      484.84      433.98     38.34 o 
  -7   3   5        3.47        0.00     15.63 o 
  -6   3   5      382.12      392.89     33.99 o 
  -5   3   5     1725.74     1559.44     71.23 o 
  -4   3   5      499.50      498.52     41.13 o 
  -3   3   5     2872.23     2628.39     90.57 o 
  -2   3   5      327.03      275.39     32.68 o 
  -1   3   5        2.56        0.00     12.92 o 
   0   3   5     3745.62     3614.51     57.80 o 
   1   3   5     3293.06     3221.83     52.17 o 
   2   3   5     2582.64     2608.26     71.72 o 
   3   3   5     2673.42     2871.05     78.82 o 
   4   3   5      321.96      379.03     32.18 o 
   5   3   5      117.82       94.19     21.73 o 
   6   3   5      637.82      606.30     52.33 o 
   7   3   5      133.43      132.31     40.90 o 
   8   3   5      126.65      175.81     46.30 o 
   9   3   5       21.60       13.18     37.64 o 
  10   3   5        4.04        0.00     43.32 o 
 -15   4   5        4.14        9.47     52.92 o 
 -14   4   5       48.42       62.48     38.87 o 
 -13   4   5       56.50       66.68     28.94 o 
 -12   4   5        7.36       12.55     22.44 o 
 -11   4   5      278.35      248.97     37.46 o 
 -10   4   5        1.17        0.00     16.99 o 
  -9   4   5       89.12       95.30     24.70 o 
  -8   4   5       35.45       35.92     18.44 o 
  -7   4   5       45.15       64.67     21.14 o 
  -6   4   5        0.09        1.43     15.42 o 
  -5   4   5     1842.74     2125.07     86.39 o 
  -4   4   5      657.56      708.24     39.86 o 
  -3   4   5      429.68      410.72     37.57 o 
  -2   4   5       46.59       65.61     19.22 o 
  -1   4   5      119.42      140.62     21.56 o 
   0   4   5      193.79      183.40     20.55 o 
   1   4   5      251.07      272.67     24.89 o 
   2   4   5     1057.75     1115.82     49.02 o 
   3   4   5      102.73      184.43     24.80 o 
   4   4   5       60.31       44.50     17.83 o 
   5   4   5      504.15      464.34     37.77 o 
   6   4   5        8.77       12.57     18.11 o 
   7   4   5       38.67       54.07     33.77 o 
   8   4   5      247.19      248.99     53.22 o 
   9   4   5        0.23       27.57     41.09 o 
  10   4   5        4.77       13.58     44.69 o 
 -15   5   5       19.34       38.80     42.18 o 
 -14   5   5       72.89      153.78     48.18 o 
 -13   5   5       18.41       15.56     27.10 o 
 -12   5   5      258.85      271.47     40.75 o 
 -11   5   5      173.25      232.72     37.24 o 
 -10   5   5        3.89        5.66     28.18 o 
  -9   5   5        1.50        5.37     22.08 o 
  -8   5   5      409.23      434.91     51.93 o 
  -7   5   5      975.67     1009.69     52.31 o 
  -6   5   5     2565.98     2526.87     77.55 o 
  -5   5   5      897.09      885.03     45.19 o 
  -4   5   5      561.97      530.24     34.88 o 
  -3   5   5      200.41      178.52     21.66 o 
  -2   5   5      461.44      403.64     31.95 o 
  -1   5   5     3186.99     3121.15     86.08 o 
   0   5   5     3508.49     3213.38     78.38 o 
   1   5   5      121.00      105.87     18.44 o 
   2   5   5      227.92      257.45     26.39 o 
   3   5   5      686.46      601.69     39.56 o 
   4   5   5       13.21        9.81     16.12 o 
   5   5   5      161.09      188.58     27.31 o 
   6   5   5      111.36      124.70     25.47 o 
   7   5   5       53.59       82.19     27.75 o 
   8   5   5       17.06       25.83     32.79 o 
   9   5   5        0.46       27.78     36.72 o 
  10   5   5        6.80        0.00     45.27 o 
 -15   6   5       25.85       92.37     48.86 o 
 -14   6   5        1.05       17.10     37.18 o 
 -13   6   5        4.53       40.92     34.40 o 
 -12   6   5      177.63      191.46     36.57 o 
 -11   6   5      163.59      140.07     31.20 o 
 -10   6   5       86.81      116.49     38.79 o 
  -9   6   5       31.06       34.99     27.18 o 
  -8   6   5        5.86        0.00     21.45 o 
  -7   6   5      521.07      533.33     55.83 o 
  -6   6   5        0.33       13.92     15.75 o 
  -5   6   5      433.48      413.55     32.07 o 
  -4   6   5      166.71      123.92     20.73 o 
  -3   6   5     1896.90     1909.17     69.49 o 
  -2   6   5      445.81      426.14     32.37 o 
  -1   6   5        5.16        0.00     10.37 o 
   0   6   5      577.06      557.70     34.87 o 
   1   6   5        8.29       18.83     13.59 o 
   2   6   5       10.00       12.81     13.84 o 
   3   6   5        5.70       26.31     15.70 o 
   4   6   5      358.11      310.25     32.37 o 
   5   6   5        0.05        0.00     16.51 o 
   6   6   5      219.99      217.75     30.58 o 
   7   6   5       60.07       48.88     21.94 o 
   8   6   5       11.03       19.65     36.82 o 
   9   6   5      260.11      298.38     63.47 o 
  10   6   5      162.44      143.88     56.18 o 
 -14   7   5       20.53       42.61     40.77 o 
 -13   7   5       66.60      125.24     43.59 o 
 -12   7   5       22.20       55.35     27.86 o 
 -11   7   5      405.45      411.31     47.23 o 
 -10   7   5      591.82      633.21     71.12 o 
  -9   7   5      143.07      228.00     42.92 o 
  -8   7   5       30.78       38.98     25.52 o 
  -7   7   5     1559.57     1463.14     90.62 o 
  -6   7   5     1094.82     1063.23     74.91 o 
  -5   7   5      764.98      780.04     42.12 o 
  -4   7   5        6.50        0.00     12.74 o 
  -3   7   5      190.43      225.22     22.18 o 
  -2   7   5      325.00      264.46     22.89 o 
  -1   7   5       11.96       33.91     11.41 o 
   0   7   5        8.87        7.64     10.59 o 
   1   7   5      584.50      585.54     37.82 o 
   2   7   5      540.05      523.83     36.97 o 
   3   7   5      352.59      360.30     33.63 o 
   4   7   5      621.06      592.79     42.89 o 
   5   7   5      333.75      362.68     36.08 o 
   6   7   5      187.65      237.32     32.09 o 
   7   7   5      167.24      183.05     30.49 o 
   8   7   5      239.36      290.06     56.27 o 
   9   7   5      119.07      143.00     51.76 o 
  10   7   5       39.23       52.89     53.23 o 
 -14   8   5        0.93       75.24     49.16 o 
 -13   8   5       24.64       43.65     35.72 o 
 -12   8   5       18.12       45.32     31.35 o 
 -11   8   5       14.46        0.00     26.38 o 
 -10   8   5       58.41       33.25     30.16 o 
  -9   8   5       49.90       63.02     33.34 o 
  -8   8   5       12.37        6.97     24.20 o 
  -7   8   5       60.29       57.83     27.84 o 
  -6   8   5       22.16       25.72     23.47 o 
  -5   8   5     2645.56     2585.91    135.62 o 
  -4   8   5      114.75       95.57     25.78 o 
  -3   8   5      868.23      938.65     40.89 o 
  -2   8   5        4.83       14.83     12.15 o 
  -1   8   5      151.39      184.49     18.56 o 
   0   8   5      230.06      290.01     22.57 o 
   1   8   5      572.29      642.87     40.20 o 
   2   8   5      698.02      695.12     43.23 o 
   3   8   5       14.86       26.45     17.61 o 
   4   8   5       17.20       36.82     18.94 o 
   5   8   5      418.64      379.02     37.69 o 
   6   8   5        9.88        8.12     19.69 o 
   7   8   5       99.81       76.89     24.96 o 
   8   8   5      174.69      183.66     38.19 o 
   9   8   5        4.74        0.00     41.71 o 
  10   8   5       21.15       28.73     55.79 o 
 -14   9   5      121.30      150.55     54.10 o 
 -13   9   5       85.91      150.72     47.69 o 
 -12   9   5        0.51       16.60     30.55 o 
 -11   9   5       83.10      146.49     41.71 o 
 -10   9   5      571.30      579.73     81.20 o 
  -9   9   5       97.63       85.39     36.23 o 
  -8   9   5      377.62      346.98     51.71 o 
  -7   9   5     1348.85     1250.83     87.61 o 
  -6   9   5     1790.83     1692.47     96.41 o 
  -5   9   5      477.85      441.66     50.31 o 
  -4   9   5      417.81      390.96     44.57 o 
  -3   9   5      927.84     1006.02     65.17 o 
  -2   9   5     1050.69     1107.05     61.44 o 
  -1   9   5      805.06      756.87     34.78 o 
   0   9   5      721.03      668.56     39.81 o 
   1   9   5     2209.80     2357.43     76.39 o 
   2   9   5     1757.59     1717.61     67.73 o 
   3   9   5       88.11       84.52     20.54 o 
   4   9   5      505.76      480.82     40.71 o 
   5   9   5      715.78      708.61     50.36 o 
   6   9   5       44.25       45.60     22.52 o 
   7   9   5      164.76      217.21     35.09 o 
   8   9   5      101.28       96.93     27.98 o 
   9   9   5        2.80       23.86     60.43 o 
 -14  10   5        0.10       17.64     38.24 o 
 -13  10   5        2.37       21.47     41.32 o 
 -12  10   5       37.89       93.59     39.93 o 
 -11  10   5        4.42       14.41     29.33 o 
 -10  10   5        1.04       48.15     36.18 o 
  -9  10   5      221.26      220.47     46.43 o 
  -8  10   5        6.02       10.35     26.65 o 
  -7  10   5       43.24       49.38     26.42 o 
  -6  10   5      215.30      232.16     40.32 o 
  -5  10   5       24.61       18.37     20.77 o 
  -4  10   5        7.83       25.01     20.41 o 
  -3  10   5      318.27      316.65     33.81 o 
  -2  10   5        0.24        4.73     11.34 o 
  -1  10   5       13.93       26.29     12.62 o 
   0  10   5      321.70      282.34     27.88 o 
   1  10   5      431.13      369.18     38.42 o 
   2  10   5       30.17       37.61     17.43 o 
   3  10   5      283.06      283.19     31.69 o 
   4  10   5     1008.49     1009.63     57.86 o 
   5  10   5        0.95        0.00     17.08 o 
   6  10   5       22.23       28.06     21.56 o 
   7  10   5        5.24       12.05     22.12 o 
   8  10   5        0.01       21.63     25.94 o 
   9  10   5       22.06       76.36     44.35 o 
 -13  11   5      136.04      173.24     51.81 o 
 -12  11   5       57.81       74.27     39.26 o 
 -11  11   5       95.94       71.66     35.16 o 
 -10  11   5      448.11      473.72     66.31 o 
  -9  11   5       80.99       89.07     37.31 o 
  -8  11   5      196.68      194.79     42.62 o 
  -7  11   5      655.96      570.38     62.95 o 
  -6  11   5      154.72      101.85     31.06 o 
  -5  11   5     1179.06     1032.97     76.20 o 
  -4  11   5     1364.82     1378.57    112.14 o 
  -3  11   5       64.47       53.24     20.45 o 
  -2  11   5      854.86      761.76     59.96 o 
  -1  11   5     1843.58     1795.89     87.61 o 
   0  11   5      212.83      197.47     25.43 o 
   1  11   5     1384.45     1269.42     58.98 o 
   2  11   5      932.39      863.74     50.99 o 
   3  11   5      163.50      155.26     26.60 o 
   4  11   5      445.86      496.54     43.34 o 
   5  11   5        1.36        0.00     18.89 o 
   6  11   5        3.84        8.57     18.53 o 
   7  11   5      365.32      362.47     48.84 o 
   8  11   5       90.94      136.24     35.34 o 
   9  11   5       16.08       37.77     40.26 o 
 -13  12   5        0.73        4.04     40.55 o 
 -12  12   5       13.76       29.50     31.18 o 
 -11  12   5        4.35        0.00     31.29 o 
 -10  12   5        0.12        2.70     31.10 o 
  -9  12   5        6.21       12.60     27.26 o 
  -8  12   5       18.57       10.61     40.27 o 
  -7  12   5        9.33       27.18     24.92 o 
  -6  12   5      667.22      624.88     64.05 o 
  -5  12   5      289.80      254.96     41.94 o 
  -4  12   5        1.69        0.30     16.12 o 
  -3  12   5      199.85      149.65     23.61 o 
  -2  12   5      336.17      372.82     32.18 o 
  -1  12   5       20.34       25.92     17.45 o 
   0  12   5       42.11       42.96     17.71 o 
   1  12   5        3.02        8.01     15.79 o 
   2  12   5       28.05       32.96     17.91 o 
   3  12   5       20.04       21.95     19.59 o 
   4  12   5       19.25       12.66     21.19 o 
   5  12   5        0.03       15.15     19.84 o 
   6  12   5        2.19       23.48     22.48 o 
   7  12   5        0.41        8.71     24.34 o 
   8  12   5       21.32       39.42     29.27 o 
   9  12   5       22.27       58.57     42.79 o 
 -13  13   5       84.11       81.65     46.28 o 
 -12  13   5      107.22      104.91     44.39 o 
 -11  13   5       30.38       20.52     36.38 o 
 -10  13   5      195.21      200.09     47.67 o 
  -9  13   5       18.08       42.28     31.95 o 
  -8  13   5       66.90       72.80     41.38 o 
  -7  13   5     1940.08     1735.59    111.09 o 
  -6  13   5      192.31      130.12     35.67 o 
  -5  13   5        1.57       10.41     23.27 o 
  -4  13   5      314.25      299.60     38.18 o 
  -3  13   5       60.34       59.06     19.77 o 
  -2  13   5      262.97      229.54     30.14 o 
  -1  13   5     1606.75     1449.48     76.00 o 
   0  13   5      291.20      286.77     31.51 o 
   1  13   5      707.90      707.98     47.09 o 
   2  13   5      413.42      406.48     38.08 o 
   3  13   5       97.04       93.97     28.05 o 
   4  13   5      994.83      924.79     59.61 o 
   5  13   5      166.03      197.90     33.33 o 
   6  13   5        0.89       29.76     26.16 o 
   7  13   5      171.84      275.47     45.59 o 
   8  13   5       50.01       74.14     35.91 o 
 -12  14   5       12.31        0.00     41.95 o 
 -11  14   5        0.16       62.91     40.22 o 
 -10  14   5        0.74       48.12     36.74 o 
  -9  14   5       78.27       72.93     33.75 o 
  -8  14   5      121.33      132.95     46.90 o 
  -7  14   5        4.41        0.00     22.91 o 
  -6  14   5       29.93       44.32     27.46 o 
  -5  14   5      232.16      196.66     39.26 o 
  -4  14   5       26.82       21.39     17.02 o 
  -3  14   5      269.16      245.45     29.45 o 
  -2  14   5      276.59      271.01     36.18 o 
  -1  14   5       61.67       68.90     22.19 o 
   0  14   5      112.82       92.40     26.60 o 
   1  14   5       19.99        6.62     17.24 o 
   2  14   5       29.65       37.32     18.72 o 
   3  14   5        2.16       21.80     18.83 o 
   4  14   5       59.55       69.39     27.86 o 
   5  14   5       40.80       59.18     27.33 o 
   6  14   5       57.16       46.89     28.97 o 
   7  14   5       35.14       53.40     32.40 o 
   8  14   5        0.39       39.22     33.70 o 
 -12  15   5       72.08       84.98     43.67 o 
 -11  15   5       10.29        0.00     34.22 o 
 -10  15   5       25.63       73.77     37.03 o 
  -9  15   5       98.68      120.13     38.60 o 
  -8  15   5      567.38      540.23     68.50 o 
  -7  15   5      520.01      483.77     64.54 o 
  -6  15   5      486.42      349.26     53.54 o 
  -5  15   5      177.01      203.05     41.81 o 
  -4  15   5        2.44        0.00     15.58 o 
  -3  15   5        2.15        8.46     15.35 o 
  -2  15   5      148.82      157.90     29.75 o 
  -1  15   5      173.39      129.71     29.29 o 
   0  15   5       17.66       18.27     20.33 o 
   1  15   5       18.02       36.07     22.77 o 
   2  15   5       10.95       26.61     19.32 o 
   3  15   5       15.58       34.13     25.24 o 
   4  15   5       86.67      123.16     33.93 o 
   5  15   5       56.66       86.60     30.62 o 
   6  15   5        3.61       19.44     27.84 o 
   7  15   5       64.59      156.16     41.72 o 
 -11  16   5       61.57       86.35     65.29 o 
 -10  16   5       37.71       35.10     34.36 o 
  -9  16   5       14.47       18.60     29.85 o 
  -8  16   5        5.42       20.68     28.46 o 
  -7  16   5       25.59       19.80     28.64 o 
  -6  16   5      115.58       94.53     35.12 o 
  -5  16   5       17.28        8.58     19.78 o 
  -4  16   5       98.45       84.78     23.25 o 
  -3  16   5        1.28       16.16     18.98 o 
  -2  16   5       41.27       15.48     18.54 o 
  -1  16   5      211.86      201.24     34.43 o 
   0  16   5      120.12       85.04     27.61 o 
   1  16   5       13.79       13.29     21.69 o 
   2  16   5      239.64      260.53     48.99 o 
   3  16   5      158.31      121.31     31.27 o 
   4  16   5       58.24       45.86     29.87 o 
   5  16   5       12.86       25.49     26.91 o 
   6  16   5       21.40       30.28     31.17 o 
   7  16   5        0.02       26.85     33.22 o 
 -11  17   5       38.75       78.60     45.11 o 
 -10  17   5        2.82        1.16     30.10 o 
  -9  17   5      138.78      139.17     47.53 o 
  -8  17   5      101.72      127.06     39.38 o 
  -7  17   5      399.38      398.56     60.00 o 
  -6  17   5      148.53      152.56     40.40 o 
  -5  17   5      179.45      197.27     36.07 o 
  -4  17   5      199.84      204.64     30.82 o 
  -3  17   5       47.06       51.20     23.84 o 
  -2  17   5      600.07      580.02     54.35 o 
  -1  17   5     1165.33     1257.01     78.55 o 
   0  17   5      471.66      463.13     49.67 o 
   1  17   5      609.03      565.22     70.78 o 
   2  17   5      652.86      649.84     75.25 o 
   3  17   5      378.86      374.80     59.26 o 
   4  17   5      354.48      377.31     77.45 o 
   5  17   5      107.98      164.64     38.96 o 
   6  17   5      112.62      139.86     41.23 o 
 -10  18   5       10.24       59.16     45.21 o 
  -9  18   5        0.65       23.04     46.95 o 
  -8  18   5       54.11       93.73     39.96 o 
  -7  18   5        0.82       30.33     29.76 o 
  -6  18   5        1.96       33.13     22.89 o 
  -5  18   5      142.76      166.56     29.61 o 
  -4  18   5      131.54      126.58     32.20 o 
  -3  18   5       40.89       47.08     23.72 o 
  -2  18   5      144.52      179.93     34.15 o 
  -1  18   5       68.16       37.55     23.09 o 
   0  18   5      101.83       83.44     34.23 o 
   1  18   5        2.53        9.03     26.67 o 
   2  18   5       69.24       49.78     33.18 o 
   3  18   5       15.97       31.07     34.53 o 
   4  18   5        7.92       18.92     34.24 o 
   5  18   5        0.01        0.00     32.56 o 
   6  18   5       29.35       32.04     36.57 o 
 -10  19   5       47.16       73.29     53.25 o 
  -9  19   5      159.63      208.51     55.42 o 
  -8  19   5      380.17      493.67     72.53 o 
  -7  19   5      493.49      517.93     58.87 o 
  -6  19   5      249.17      305.83     44.67 o 
  -5  19   5        5.45       12.13     20.40 o 
  -4  19   5       72.02      118.90     31.76 o 
  -3  19   5      120.94      144.13     31.98 o 
  -2  19   5      148.23      142.25     32.99 o 
  -1  19   5      332.44      348.30     69.38 o 
   0  19   5      548.66      488.52     74.80 o 
   1  19   5      356.74      423.55     65.06 o 
   2  19   5      108.87      127.16     41.02 o 
   3  19   5       49.16       58.76     38.11 o 
   4  19   5       60.12       70.38     45.57 o 
   5  19   5       51.57       72.24     43.31 o 
  -9  20   5        3.41        0.00     45.19 o 
  -8  20   5       10.62       44.03     33.35 o 
  -7  20   5        2.33       12.44     27.69 o 
  -6  20   5        2.55       17.19     26.86 o 
  -5  20   5       34.13       61.76     26.71 o 
  -4  20   5       43.90       68.54     27.79 o 
  -3  20   5       37.57       36.79     24.22 o 
  -2  20   5        3.42       13.19     25.72 o 
  -1  20   5       12.80       30.98     29.28 o 
   0  20   5        0.98        3.76     25.18 o 
   1  20   5       19.28       33.00     35.77 o 
   2  20   5        7.79       11.02     31.66 o 
   3  20   5        0.01       23.83     35.42 o 
   4  20   5        0.04        4.74     39.21 o 
  -8  21   5      240.85      306.49     51.47 o 
  -7  21   5       39.33       63.29     34.47 o 
  -6  21   5        9.93       29.08     32.34 o 
  -5  21   5       94.64      109.75     34.34 o 
  -4  21   5      224.70      257.05     42.18 o 
  -3  21   5      213.39      174.56     46.90 o 
  -2  21   5       17.53       22.81     31.45 o 
  -1  21   5       33.60       44.63     49.27 o 
   0  21   5      199.02      184.17     51.15 o 
   1  21   5      117.70      134.66     75.02 o 
   2  21   5       79.07      110.91     73.03 o 
   3  21   5      113.90      121.79     50.54 o 
  -7  22   5       19.64       59.64     35.48 o 
  -6  22   5       61.11      130.16     46.83 o 
  -5  22   5       81.63      118.77     45.69 o 
  -4  22   5       31.67       64.01     39.24 o 
  -3  22   5        2.28       10.52     32.03 o 
  -2  22   5       39.04       58.03     36.40 o 
  -1  22   5        5.47       81.83     38.50 o 
   0  22   5        5.57       39.43     34.51 o 
   1  22   5        0.02       35.24     37.86 o 
   2  22   5       35.92       94.81     51.14 o 
  -5  23   5       10.61       37.45     50.82 o 
  -4  23   5        0.66       28.61     56.35 o 
  -3  23   5        5.52       34.76     40.09 o 
  -2  23   5        4.76       20.95     33.20 o 
  -1  23   5       48.54       65.19     41.99 o 
   0  23   5      211.27      200.12     57.58 o 
 -15   0   6      221.88      224.17     78.55 o 
 -14   0   6       43.81       62.75     50.93 o 
 -13   0   6      521.43      489.21     92.25 o 
 -12   0   6      476.95      458.19     61.78 o 
 -11   0   6        5.81        9.52     38.67 o 
 -10   0   6      176.48      254.89     43.67 o 
  -9   0   6      540.89      477.67     53.89 o 
  -8   0   6     1369.88     1543.10    119.87 o 
  -7   0   6     3734.77     3664.57    177.32 o 
  -6   0   6      868.22     1084.60     95.57 o 
  -5   0   6     1438.64     1351.30    103.74 o 
  -4   0   6     2725.83     2628.91    141.75 o 
  -3   0   6     4853.58     4673.60    190.14 o 
  -2   0   6      783.66      863.75     85.95 o 
  -1   0   6      882.16      851.81     87.28 o 
   0   0   6      106.77      222.56     28.43 o 
   1   0   6       99.81       95.31     22.26 o 
   2   0   6     1698.67     1702.34     85.63 o 
   3   0   6      454.49      513.81     56.29 o 
   4   0   6     1427.12     1269.44    133.46 o 
   5   0   6     1111.48     1245.79    137.55 o 
   6   0   6      161.19      140.97     59.55 o 
   7   0   6      587.99      663.22    112.58 o 
   8   0   6      274.84      305.26     87.17 o 
   9   0   6        1.13        0.00     60.10 o 
 -15   1   6       16.54       28.55     39.16 o 
 -14   1   6       34.38       44.17     34.94 o 
 -13   1   6        0.06        0.00     23.11 o 
 -12   1   6        5.71       17.05     22.77 o 
 -11   1   6       44.62       58.92     22.28 o 
 -10   1   6       37.95       26.74     18.04 o 
  -9   1   6      101.63      102.52     21.23 o 
  -8   1   6        1.88        6.01     17.85 o 
  -7   1   6       24.44        4.41     23.70 o 
  -6   1   6       93.96      128.00     30.55 o 
  -5   1   6      306.24      364.62     53.53 o 
  -4   1   6      143.68      258.39     34.80 o 
  -3   1   6      484.73      483.47     62.53 o 
  -2   1   6      121.56      119.57     27.57 o 
  -1   1   6      139.91      258.28     37.33 o 
   0   1   6      121.21      148.19     17.73 o 
   1   1   6      126.85      107.31     18.02 o 
   2   1   6       86.80      110.17     19.46 o 
   3   1   6      189.51      204.22     30.10 o 
   4   1   6       29.37       15.37     19.88 o 
   5   1   6       52.85       54.67     35.47 o 
   6   1   6        4.25       13.19     28.48 o 
   7   1   6        0.26       26.46     33.64 o 
   8   1   6        2.44       14.33     35.85 o 
   9   1   6        0.00       43.82     47.89 o 
 -15   2   6        4.65       26.72     34.45 o 
 -14   2   6        8.10       10.64     28.55 o 
 -13   2   6      115.32      175.35     37.04 o 
 -12   2   6      251.55      298.16     43.74 o 
 -11   2   6       11.01        7.28     22.04 o 
 -10   2   6       35.13       37.46     20.65 o 
  -9   2   6       63.58       99.09     24.80 o 
  -8   2   6     1676.18     1648.10     73.70 o 
  -7   2   6     1969.94     1947.89    112.00 o 
  -6   2   6      497.68      546.14     49.84 o 
  -5   2   6      160.33      102.05     27.63 o 
  -4   2   6     3551.90     3626.42    117.58 o 
  -3   2   6     2872.76     3211.47    260.41 o 
  -2   2   6     2760.26     2586.93    102.66 o 
  -1   2   6     4193.34     3935.59    130.03 o 
   0   2   6      399.16      451.57     24.42 o 
   1   2   6      232.67      277.49     25.98 o 
   2   2   6      941.85      768.59     41.91 o 
   3   2   6      108.81      152.53     27.77 o 
   4   2   6      391.76      457.12     44.53 o 
   5   2   6      688.42      719.64     76.76 o 
   6   2   6      169.89      148.23     42.77 o 
   7   2   6      419.83      458.31     67.32 o 
   8   2   6       40.75       35.74     40.32 o 
   9   2   6       40.05       25.24     48.84 o 
 -15   3   6        2.01       47.40     55.35 o 
 -14   3   6        0.19       25.20     27.91 o 
 -13   3   6       32.67       39.55     27.70 o 
 -12   3   6       64.76       74.03     29.29 o 
 -11   3   6      591.77      643.64     64.68 o 
 -10   3   6      465.72      444.28     46.47 o 
  -9   3   6      225.14      226.19     32.61 o 
  -8   3   6       55.74       62.39     21.37 o 
  -7   3   6     1224.34     1239.75     71.67 o 
  -6   3   6       58.27       57.16     19.85 o 
  -5   3   6      137.65      145.84     28.93 o 
  -4   3   6      229.29      234.84     34.31 o 
  -3   3   6       45.70       36.09     19.63 o 
  -2   3   6      516.08      592.03     51.09 o 
  -1   3   6      267.82      333.03     32.40 o 
   0   3   6      458.75      491.07     33.00 o 
   1   3   6     1945.28     1805.95     62.49 o 
   2   3   6       17.70       10.70     14.27 o 
   3   3   6        0.57       12.99     15.40 o 
   4   3   6      475.82      447.45     44.91 o 
   5   3   6       12.87       20.48     22.48 o 
   6   3   6        1.21        1.01     29.49 o 
   7   3   6       59.88       50.72     54.14 o 
   8   3   6        0.73        0.00     33.62 o 
   9   3   6        4.14       24.60     44.70 o 
 -15   4   6      104.26      105.03     49.30 o 
 -14   4   6       23.83       34.93     32.21 o 
 -13   4   6       68.82       57.05     28.63 o 
 -12   4   6      143.87      209.78     38.64 o 
 -11   4   6        3.31        0.00     21.40 o 
 -10   4   6      303.75      243.71     47.19 o 
  -9   4   6     1293.37     1297.62    114.62 o 
  -8   4   6      324.45      293.92     34.54 o 
  -7   4   6     1877.68     1836.42     74.19 o 
  -6   4   6      595.45      652.90     44.75 o 
  -5   4   6        1.81       17.59     16.35 o 
  -4   4   6     1892.85     1724.89     81.53 o 
  -3   4   6     1415.33     1425.35     75.38 o 
  -2   4   6      760.05      764.64     77.89 o 
  -1   4   6      130.93      122.07     19.50 o 
   0   4   6      887.40      973.62     46.47 o 
   1   4   6       28.96       37.85     15.86 o 
   2   4   6      615.04      622.69     40.18 o 
   3   4   6        1.41       18.05     16.22 o 
   4   4   6      259.44      224.24     28.97 o 
   5   4   6      516.97      595.85     53.64 o 
   6   4   6      159.99      158.72     45.42 o 
   7   4   6      214.02      240.86     53.28 o 
   8   4   6       23.39       43.77     38.12 o 
   9   4   6        4.43       48.50     45.99 o 
 -15   5   6       17.23        2.38     42.08 o 
 -14   5   6       15.92       57.49     31.10 o 
 -13   5   6       15.54       40.35     27.27 o 
 -12   5   6        0.66        0.00     22.56 o 
 -11   5   6       37.20       36.31     25.10 o 
 -10   5   6      194.11      190.72     41.91 o 
  -9   5   6      542.10      484.90     66.84 o 
  -8   5   6      420.90      363.65     50.15 o 
  -7   5   6      436.79      515.62     41.73 o 
  -6   5   6       14.49        5.84     16.33 o 
  -5   5   6        1.20        0.00     14.23 o 
  -4   5   6      137.65      110.60     20.81 o 
  -3   5   6       76.30       87.42     24.55 o 
  -2   5   6     2211.05     2191.90    195.22 o 
  -1   5   6      261.03      218.98     24.54 o 
   0   5   6        0.21       11.50     13.69 o 
   1   5   6       37.65       46.57     16.12 o 
   2   5   6      543.62      543.24     38.60 o 
   3   5   6       30.47       37.62     18.49 o 
   4   5   6      358.04      451.04     38.77 o 
   5   5   6       77.30       76.77     25.80 o 
   6   5   6       36.31       61.48     36.80 o 
   7   5   6       15.73       22.28     35.57 o 
   8   5   6       29.91       54.91     40.57 o 
   9   5   6        3.86       43.88     44.62 o 
 -14   6   6      152.03      170.86     52.70 o 
 -13   6   6      116.96      134.81     33.90 o 
 -12   6   6        4.30        9.68     23.66 o 
 -11   6   6       63.83      111.06     40.38 o 
 -10   6   6      358.71      396.44     56.64 o 
  -9   6   6      258.55      224.44     46.37 o 
  -8   6   6      479.04      489.30     57.98 o 
  -7   6   6      723.51      722.81     66.16 o 
  -6   6   6       62.53       47.51     20.15 o 
  -5   6   6       37.99       60.78     19.58 o 
  -4   6   6      228.90      231.93     27.44 o 
  -3   6   6     1404.06     1259.78     57.28 o 
  -2   6   6     1203.07     1118.52     86.33 o 
  -1   6   6       42.16       61.46     18.29 o 
   0   6   6        2.33        8.55     13.18 o 
   1   6   6      465.23      366.41     31.97 o 
   2   6   6      305.78      308.45     31.35 o 
   3   6   6       31.88       60.82     19.48 o 
   4   6   6      112.08      111.80     24.18 o 
   5   6   6      351.51      271.36     33.61 o 
   6   6   6      307.03      269.86     40.72 o 
   7   6   6      106.49      119.48     43.55 o 
   8   6   6        8.72       19.31     39.89 o 
   9   6   6        1.19       28.32     45.30 o 
 -14   7   6       48.73       50.16     36.92 o 
 -13   7   6       10.98       43.89     29.88 o 
 -12   7   6       22.80       42.56     27.19 o 
 -11   7   6      115.58       51.94     37.32 o 
 -10   7   6        3.61        3.29     27.14 o 
  -9   7   6      195.67      245.11     47.14 o 
  -8   7   6        1.54        0.00     24.95 o 
  -7   7   6       17.11       22.62     24.57 o 
  -6   7   6      507.44      490.91     54.48 o 
  -5   7   6       73.62       64.16     20.20 o 
  -4   7   6      213.22      253.41     28.13 o 
  -3   7   6     1128.58     1109.33     54.13 o 
  -2   7   6      256.87      276.07     25.70 o 
  -1   7   6      119.85      111.35     17.27 o 
   0   7   6     1841.01     1876.77     68.03 o 
   1   7   6      422.89      371.25     33.47 o 
   2   7   6      672.70      683.21     44.68 o 
   3   7   6      459.99      447.58     38.94 o 
   4   7   6        2.62       11.29     17.93 o 
   5   7   6      250.54      233.00     32.28 o 
   6   7   6       34.72       37.99     27.26 o 
   7   7   6        8.12       62.36     35.49 o 
   8   7   6       28.96       67.65     43.13 o 
   9   7   6       21.69       36.33     45.84 o 
 -14   8   6      116.14      152.15     51.72 o 
 -13   8   6       10.06       36.67     37.82 o 
 -12   8   6      114.30      138.76     35.98 o 
 -11   8   6      148.77      156.23     58.67 o 
 -10   8   6        3.11        7.28     30.47 o 
  -9   8   6       49.06       55.16     31.09 o 
  -8   8   6      401.80      323.90     51.14 o 
  -7   8   6        6.74        0.39     22.73 o 
  -6   8   6      516.46      574.88     59.53 o 
  -5   8   6      489.50      487.66     52.09 o 
  -4   8   6      160.15      121.11     22.08 o 
  -3   8   6     1496.96     1535.38     62.43 o 
  -2   8   6     1393.66     1449.50     50.62 o 
  -1   8   6      947.30      913.80     40.55 o 
   0   8   6     1633.99     1577.19    129.30 o 
   1   8   6       91.53       95.19     21.38 o 
   2   8   6       19.96       34.72     18.12 o 
   3   8   6      583.34      576.61     43.98 o 
   4   8   6      158.03      178.76     29.40 o 
   5   8   6      180.55      213.85     32.24 o 
   6   8   6      459.67      461.45     44.74 o 
   7   8   6      132.78      146.78     35.17 o 
   8   8   6       24.22       61.15     43.56 o 
   9   8   6       67.53       98.93     52.80 o 
 -14   9   6        5.99       24.04     39.47 o 
 -13   9   6       16.88       61.02     41.49 o 
 -12   9   6        0.93        8.04     32.40 o 
 -11   9   6        0.02        4.00     32.65 o 
 -10   9   6        3.32        0.00     30.19 o 
  -9   9   6      415.09      380.48     57.66 o 
  -8   9   6       26.80       38.36     29.17 o 
  -7   9   6        1.00        0.00     24.63 o 
  -6   9   6     1444.68     1224.34     85.08 o 
  -5   9   6      512.70      524.40     55.12 o 
  -4   9   6      518.70      555.06     81.70 o 
  -3   9   6      206.07      183.05     22.74 o 
  -2   9   6      144.42      145.16     20.46 o 
  -1   9   6       61.02       64.09     17.54 o 
   0   9   6       49.01       47.01     17.26 o 
   1   9   6      380.37      359.51     34.31 o 
   2   9   6       48.43       50.64     19.76 o 
   3   9   6       64.01       73.64     22.97 o 
   4   9   6      573.74      530.14     45.25 o 
   5   9   6        8.58        4.62     20.13 o 
   6   9   6        0.17       23.07     20.13 o 
   7   9   6       35.27       88.94     32.50 o 
   8   9   6        0.60       25.05     37.87 o 
 -14  10   6       19.33       72.96     44.64 o 
 -13  10   6        5.89       54.79     40.69 o 
 -12  10   6       32.67       55.94     36.21 o 
 -11  10   6      268.70      319.73     61.90 o 
 -10  10   6      196.12      222.14     49.53 o 
  -9  10   6      411.65      360.29     57.49 o 
  -8  10   6      320.19      335.28     54.27 o 
  -7  10   6     1212.65     1205.88     89.76 o 
  -6  10   6     2040.39     1929.73    108.02 o 
  -5  10   6      937.20      795.96     68.26 o 
  -4  10   6      171.93      147.41     41.87 o 
  -3  10   6      933.66      984.50     58.82 o 
  -2  10   6     1667.85     1504.35     73.77 o 
  -1  10   6      907.38      836.52     51.83 o 
   0  10   6      689.24      688.73     44.73 o 
   1  10   6      518.01      567.09     42.61 o 
   2  10   6      122.81      150.32     26.07 o 
   3  10   6      552.34      502.73     43.48 o 
   4  10   6      993.95      945.58     59.72 o 
   5  10   6      550.34      562.04     47.61 o 
   6  10   6      504.00      579.89     51.11 o 
   7  10   6       36.21       57.23     27.57 o 
   8  10   6        7.99       44.42     45.19 o 
 -13  11   6       74.72      106.94     48.87 o 
 -12  11   6      105.16      130.51     48.33 o 
 -11  11   6       43.29       39.45     38.48 o 
 -10  11   6       10.39        5.04     32.33 o 
  -9  11   6      149.77      162.05     43.38 o 
  -8  11   6      327.94      283.66     50.26 o 
  -7  11   6      361.06      333.01     52.98 o 
  -6  11   6      314.25      250.48     45.04 o 
  -5  11   6       50.49       50.89     25.91 o 
  -4  11   6        4.86        0.00     20.73 o 
  -3  11   6       58.28       66.00     19.77 o 
  -2  11   6      104.87      105.19     21.27 o 
  -1  11   6      101.32      110.24     21.56 o 
   0  11   6        0.00        1.88     14.62 o 
   1  11   6      358.13      361.22     35.70 o 
   2  11   6      403.79      378.85     38.10 o 
   3  11   6      292.09      285.27     35.26 o 
   4  11   6        0.09        5.59     20.79 o 
   5  11   6        3.74       16.18     21.84 o 
   6  11   6       26.52       46.39     24.09 o 
   7  11   6       34.99       55.88     28.57 o 
   8  11   6       17.33       45.07     42.23 o 
 -13  12   6       21.06       36.48     43.39 o 
 -12  12   6        0.43        4.29     39.81 o 
 -11  12   6      103.03      125.94     45.87 o 
 -10  12   6       89.75       97.91     40.42 o 
  -9  12   6       70.83      103.41     38.80 o 
  -8  12   6      575.20      559.31     67.58 o 
  -7  12   6      159.91      129.51     38.26 o 
  -6  12   6     1596.53     1493.66     99.73 o 
  -5  12   6     1169.32      978.85     78.54 o 
  -4  12   6       25.39       27.97     19.63 o 
  -3  12   6      421.66      379.27     35.67 o 
  -2  12   6     1035.14      922.22     62.53 o 
  -1  12   6      117.64       96.00     25.80 o 
   0  12   6      795.39      722.81     71.53 o 
   1  12   6      243.18      178.33     27.93 o 
   2  12   6        4.24       22.35     22.00 o 
   3  12   6      206.77      287.48     43.89 o 
   4  12   6      173.24      200.47     32.58 o 
   5  12   6      422.13      411.09     43.93 o 
   6  12   6      566.80      578.76     52.05 o 
   7  12   6       28.11       81.80     35.96 o 
 -13  13   6       50.50       43.00     53.14 o 
 -12  13   6       41.33       22.76     43.72 o 
 -11  13   6        0.97        0.00     28.74 o 
 -10  13   6       71.44       90.24     40.26 o 
  -9  13   6       31.07       29.43     40.49 o 
  -8  13   6       13.72       11.89     30.49 o 
  -7  13   6       34.59       38.69     29.51 o 
  -6  13   6      121.64      132.70     36.36 o 
  -5  13   6     1118.93     1164.61    109.98 o 
  -4  13   6      528.30      491.28     46.52 o 
  -3  13   6       86.86       53.09     19.20 o 
  -2  13   6      633.46      549.03     50.62 o 
  -1  13   6      899.22      866.25     63.15 o 
   0  13   6      421.70      312.48     48.73 o 
   1  13   6      323.05      319.32     35.29 o 
   2  13   6        7.93       31.55     20.21 o 
   3  13   6        1.75        0.00     19.54 o 
   4  13   6        3.83       26.74     21.17 o 
   5  13   6       41.02       51.92     25.61 o 
   6  13   6      168.52      170.40     38.59 o 
   7  13   6        6.75       33.06     34.41 o 
 -12  14   6       32.42       49.00     47.73 o 
 -11  14   6      107.08      144.75     51.37 o 
 -10  14   6      147.47      137.15     52.09 o 
  -9  14   6      236.57      248.92     51.09 o 
  -8  14   6       70.90      103.25     37.35 o 
  -7  14   6        1.84        0.00     23.62 o 
  -6  14   6       93.75      109.38     34.27 o 
  -5  14   6      678.88      632.81     66.71 o 
  -4  14   6      128.38       72.91     21.94 o 
  -3  14   6       47.75       50.82     24.03 o 
  -2  14   6       53.22       36.71     23.17 o 
  -1  14   6       93.10       76.99     25.25 o 
   0  14   6      258.29      292.55     40.17 o 
   1  14   6       43.03       45.77     27.30 o 
   2  14   6        1.35        0.00     18.21 o 
   3  14   6      136.49      164.36     30.58 o 
   4  14   6       21.62       17.65     22.86 o 
   5  14   6        5.29       11.81     26.48 o 
   6  14   6      128.21      241.20     44.61 o 
   7  14   6       13.45       39.94     31.48 o 
 -12  15   6       58.27       83.38     52.43 o 
 -11  15   6       28.93       69.39     39.99 o 
 -10  15   6       81.79      117.04     42.67 o 
  -9  15   6       75.68       98.48     38.66 o 
  -8  15   6        2.64       29.00     44.47 o 
  -7  15   6      134.66      150.04     43.57 o 
  -6  15   6      179.43      174.03     42.60 o 
  -5  15   6      242.78      272.21     47.83 o 
  -4  15   6        8.05       16.05     18.17 o 
  -3  15   6       30.29       20.20     21.89 o 
  -2  15   6      121.19      109.50     29.05 o 
  -1  15   6       43.98       29.04     20.57 o 
   0  15   6       72.08       73.41     26.08 o 
   1  15   6      184.14      135.14     32.74 o 
   2  15   6      139.03      116.40     30.59 o 
   3  15   6       28.81       47.32     22.89 o 
   4  15   6        7.98       14.61     24.99 o 
   5  15   6       32.52       52.70     30.47 o 
   6  15   6        9.92       40.37     30.77 o 
 -11  16   6      250.70      369.36     68.45 o 
 -10  16   6       46.46       73.46     56.46 o 
  -9  16   6        5.46       32.88     30.07 o 
  -8  16   6       97.69       98.55     39.18 o 
  -7  16   6       32.37       49.78     30.72 o 
  -6  16   6      234.91      235.54     49.35 o 
  -5  16   6      324.18      340.21     45.04 o 
  -4  16   6       17.74       32.56     23.40 o 
  -3  16   6        2.60        3.29     19.75 o 
  -2  16   6       26.96       48.33     23.75 o 
  -1  16   6      155.91      140.16     32.16 o 
   0  16   6      948.48      977.90     72.14 o 
   1  16   6      293.25      311.80     42.80 o 
   2  16   6        3.92       15.35     25.18 o 
   3  16   6       77.03      114.12     40.65 o 
   4  16   6       81.29       73.81     31.39 o 
   5  16   6      107.26      139.10     39.98 o 
   6  16   6      171.45      193.77     48.52 o 
 -11  17   6       25.01       16.75     40.83 o 
 -10  17   6        3.31       30.52     38.20 o 
  -9  17   6       31.72       40.06     32.64 o 
  -8  17   6        0.31        8.70     28.80 o 
  -7  17   6      102.05       74.81     32.92 o 
  -6  17   6       41.97       35.05     24.97 o 
  -5  17   6      186.00      208.03     37.51 o 
  -4  17   6       36.96       38.16     24.30 o 
  -3  17   6        9.67       21.91     22.02 o 
  -2  17   6      325.42      349.73     45.95 o 
  -1  17   6      161.71      127.57     32.23 o 
   0  17   6       59.98       52.49     25.44 o 
   1  17   6      198.82      189.52     37.72 o 
   2  17   6       46.06       65.11     36.55 o 
   3  17   6       99.72      119.80     44.45 o 
   4  17   6      146.89       98.94     40.19 o 
   5  17   6        0.38       33.11     38.77 o 
 -10  18   6       64.03       91.60     48.45 o 
  -9  18   6       66.13      103.47     44.06 o 
  -8  18   6      202.55      244.90     54.80 o 
  -7  18   6      180.53      233.83     51.81 o 
  -6  18   6      207.97      214.58     40.45 o 
  -5  18   6      606.81      648.85     76.60 o 
  -4  18   6      518.98      484.56     53.06 o 
  -3  18   6      213.41      237.12     39.76 o 
  -2  18   6      153.47      168.37     35.72 o 
  -1  18   6      303.64      254.68     41.28 o 
   0  18   6      361.19      375.15     49.48 o 
   1  18   6       85.01       91.39     37.55 o 
   2  18   6       44.50       85.17     42.15 o 
   3  18   6      133.03      185.76     50.51 o 
   4  18   6       69.36       86.46     43.42 o 
  -9  19   6       39.97       81.72     43.61 o 
  -8  19   6        9.17       40.75     37.25 o 
  -7  19   6       13.17       38.39     27.51 o 
  -6  19   6       47.78       64.14     34.53 o 
  -5  19   6       38.12       88.33     35.66 o 
  -4  19   6       41.02       62.86     27.23 o 
  -3  19   6      375.60      357.02     47.30 o 
  -2  19   6       44.75       19.92     24.51 o 
  -1  19   6       31.02       64.60     28.66 o 
   0  19   6      146.13      149.42     43.90 o 
   1  19   6       44.60       41.75     40.49 o 
   2  19   6        7.10        8.60     37.21 o 
   3  19   6        2.90       17.76     32.55 o 
   4  19   6        1.51       27.98     41.16 o 
  -8  20   6      146.31      191.75     43.43 o 
  -7  20   6      390.66      480.96     58.30 o 
  -6  20   6      299.59      360.32     60.51 o 
  -5  20   6      286.06      330.08     60.21 o 
  -4  20   6       61.82       83.91     30.65 o 
  -3  20   6        5.66       19.00     24.97 o 
  -2  20   6       80.86       95.52     31.73 o 
  -1  20   6      313.06      329.79     84.85 o 
   0  20   6      140.20      141.66     46.64 o 
   1  20   6      105.44      117.87     59.33 o 
   2  20   6       92.30       72.01     45.18 o 
   3  20   6       50.79       49.99     46.54 o 
  -7  21   6        2.45       60.62     38.87 o 
  -6  21   6        7.50       74.60     45.11 o 
  -5  21   6       17.29       48.99     34.95 o 
  -4  21   6      245.08      314.83     47.42 o 
  -3  21   6       81.20      122.96     36.83 o 
  -2  21   6       24.38       50.51     37.56 o 
  -1  21   6        0.17        0.00     30.43 o 
   0  21   6       13.58        0.00     35.15 o 
   1  21   6       16.93       55.91     43.74 o 
  -5  22   6       10.29       69.37     39.41 o 
  -4  22   6        2.12       56.57     42.92 o 
  -3  22   6       27.98       21.56     35.15 o 
  -2  22   6       52.33       98.84     46.67 o 
  -1  22   6      146.96      141.06     50.28 o 
   0  22   6      168.61      143.74     53.70 o 
 -15   1   7        0.81       11.83     38.00 o 
 -14   1   7       24.02       21.39     29.20 o 
 -13   1   7      113.66      102.25     37.52 o 
 -12   1   7      241.96      257.33     41.20 o 
 -11   1   7      878.01      892.15     56.60 o 
 -10   1   7      101.74       81.19     23.01 o 
  -9   1   7        5.87        9.90     19.35 o 
  -8   1   7      988.62     1076.51    111.20 o 
  -7   1   7      120.13      100.27     32.82 o 
  -6   1   7      491.38      486.43     50.71 o 
  -5   1   7     1902.54     1897.05     93.66 o 
  -4   1   7      516.10      527.53     51.76 o 
  -3   1   7     1957.80     1673.37     89.00 o 
  -2   1   7     2538.34     2432.02    109.17 o 
  -1   1   7      303.38      306.98     32.63 o 
   0   1   7     1190.70     1240.34     69.13 o 
   1   1   7      410.03      430.32     54.31 o 
   2   1   7      197.14      194.88     31.28 o 
   3   1   7      222.55      165.65     42.37 o 
   4   1   7      652.97      585.71     70.45 o 
   5   1   7      304.96      298.25     55.32 o 
   6   1   7      706.21      781.00     96.01 o 
   7   1   7      161.85      161.62     49.62 o 
   8   1   7       12.49       68.58     49.49 o 
 -15   2   7       12.15        0.00     41.32 o 
 -14   2   7        0.56       58.26     40.46 o 
 -13   2   7       11.40       15.74     25.92 o 
 -12   2   7        5.99       16.86     23.87 o 
 -11   2   7        0.09        7.07     21.64 o 
 -10   2   7       58.78       97.26     26.86 o 
  -9   2   7      197.72      144.10     29.20 o 
  -8   2   7      104.94       96.34     26.70 o 
  -7   2   7      411.92      546.56     55.02 o 
  -6   2   7      161.73      149.55     35.42 o 
  -5   2   7      163.60      131.64     31.76 o 
  -4   2   7      511.05      518.48     52.48 o 
  -3   2   7       11.03       16.81     22.43 o 
  -2   2   7      164.06      144.35     32.95 o 
  -1   2   7      167.82      194.13     27.65 o 
   0   2   7       32.51       31.18     18.54 o 
   1   2   7      195.74      241.05     33.15 o 
   2   2   7       20.15       28.22     21.80 o 
   3   2   7       27.99       29.47     22.41 o 
   4   2   7       86.41      103.38     45.35 o 
   5   2   7       12.71        0.00     29.73 o 
   6   2   7        0.52       26.37     33.41 o 
   7   2   7        1.22        0.00     37.87 o 
   8   2   7       23.50       16.21     48.85 o 
 -15   3   7        2.95       47.53     40.92 o 
 -14   3   7       16.22       42.48     29.05 o 
 -13   3   7      162.26      158.74     36.08 o 
 -12   3   7      231.13      247.86     41.82 o 
 -11   3   7      239.10      222.17     37.49 o 
 -10   3   7      108.91      125.41     37.93 o 
  -9   3   7       27.55        2.59     19.72 o 
  -8   3   7      329.69      333.58     38.74 o 
  -7   3   7      771.59      730.02     59.41 o 
  -6   3   7       83.63       64.27     27.73 o 
  -5   3   7       86.56       96.54     29.09 o 
  -4   3   7      654.26      531.42     77.01 o 
  -3   3   7     1312.42     1242.37     77.55 o 
  -2   3   7     2429.21     2554.61    112.31 o 
  -1   3   7      529.57      541.09     43.47 o 
   0   3   7      102.58      110.80     20.76 o 
   1   3   7      139.14      141.01     23.74 o 
   2   3   7      109.84      110.58     34.79 o 
   3   3   7       85.20      112.15     28.00 o 
   4   3   7      691.11      712.24     80.71 o 
   5   3   7      204.03      226.45     51.01 o 
   6   3   7      198.59      176.62     49.98 o 
   7   3   7       30.68       36.94     39.74 o 
   8   3   7        0.75        0.00     38.49 o 
 -15   4   7        0.97       29.16     34.02 o 
 -14   4   7        1.42       45.49     32.23 o 
 -13   4   7      118.56      152.84     36.47 o 
 -12   4   7       38.71       80.59     32.77 o 
 -11   4   7        0.22        2.42     29.38 o 
 -10   4   7       10.57       18.07     28.37 o 
  -9   4   7      533.10      488.74     69.00 o 
  -8   4   7       41.51       73.68     24.59 o 
  -7   4   7       37.84       26.85     19.96 o 
  -6   4   7     1579.10     1569.61     88.49 o 
  -5   4   7      115.94      104.48     29.14 o 
  -4   4   7        9.33       19.06     33.14 o 
  -3   4   7      591.85      530.83     52.21 o 
  -2   4   7      169.64      192.60     35.14 o 
  -1   4   7      229.20      234.54     34.21 o 
   0   4   7      493.65      528.32     46.33 o 
   1   4   7       12.48        8.33     15.43 o 
   2   4   7      120.98      134.11     24.62 o 
   3   4   7       76.90       94.14     27.37 o 
   4   4   7       59.50      100.48     28.02 o 
   5   4   7       37.64       10.66     29.84 o 
   6   4   7       76.94       81.18     39.19 o 
   7   4   7       12.75       24.31     41.00 o 
   8   4   7       23.89       66.62     50.61 o 
 -14   5   7       19.75       45.98     31.47 o 
 -13   5   7      139.11      169.32     36.92 o 
 -12   5   7      395.31      403.76     51.30 o 
 -11   5   7      257.10      293.88     53.47 o 
 -10   5   7        4.82        0.00     27.51 o 
  -9   5   7       20.18       19.42     27.99 o 
  -8   5   7      355.01      352.65     51.34 o 
  -7   5   7       22.56       45.25     21.16 o 
  -6   5   7      159.38      145.54     27.22 o 
  -5   5   7      652.62      672.63     57.05 o 
  -4   5   7      713.25      641.27     56.30 o 
  -3   5   7      876.35      810.30    117.66 o 
  -2   5   7     1952.51     1878.19    132.03 o 
  -1   5   7     2054.55     2038.19     71.60 o 
   0   5   7     1639.27     1582.64     64.44 o 
   1   5   7        2.61        0.00     15.08 o 
   2   5   7      158.08      140.83     24.73 o 
   3   5   7       94.58       82.97     25.59 o 
   4   5   7      164.32      140.55     31.83 o 
   5   5   7       92.13      121.92     40.90 o 
   6   5   7      121.15      129.83     43.34 o 
   7   5   7       15.02       19.88     39.49 o 
   8   5   7        0.52        0.00     43.32 o 
 -14   6   7       21.01       36.50     32.23 o 
 -13   6   7       68.55      146.67     38.23 o 
 -12   6   7       15.40       45.40     27.74 o 
 -11   6   7      752.96      636.72    118.22 o 
 -10   6   7      617.60      513.52     65.85 o 
  -9   6   7        4.68       10.30     28.69 o 
  -8   6   7      167.95      154.44     40.52 o 
  -7   6   7       92.60       62.27     29.05 o 
  -6   6   7       75.72       70.24     22.20 o 
  -5   6   7        0.09        0.00     16.84 o 
  -4   6   7      478.65      526.77     42.43 o 
  -3   6   7      105.35       97.06     28.17 o 
  -2   6   7      609.87      623.50     51.86 o 
  -1   6   7      484.42      488.62     37.68 o 
   0   6   7      237.33      249.00     28.33 o 
   1   6   7       25.09       46.02     18.54 o 
   2   6   7      308.05      258.21     30.91 o 
   3   6   7       12.62       18.75     18.62 o 
   4   6   7      212.00      209.91     36.29 o 
   5   6   7       81.14       75.94     29.15 o 
   6   6   7       37.17       43.15     36.91 o 
   7   6   7      126.65      178.19     53.86 o 
   8   6   7        0.12       55.36     46.65 o 
 -14   7   7        8.36       31.52     32.87 o 
 -13   7   7       96.37      133.36     36.11 o 
 -12   7   7       18.69        6.70     28.47 o 
 -11   7   7       38.04        6.96     32.29 o 
 -10   7   7      291.98      267.76     51.87 o 
  -9   7   7      423.45      447.94     61.10 o 
  -8   7   7       14.17        0.00     25.26 o 
  -7   7   7      111.06      138.57     36.45 o 
  -6   7   7      192.92      158.06     35.70 o 
  -5   7   7      187.71      224.36     31.06 o 
  -4   7   7      242.56      268.20     32.23 o 
  -3   7   7      442.23      435.60     38.67 o 
  -2   7   7      565.59      478.19     32.56 o 
  -1   7   7      497.20      522.51     39.36 o 
   0   7   7        8.10       12.99     16.58 o 
   1   7   7       19.52       19.18     17.20 o 
   2   7   7       43.24       47.43     21.66 o 
   3   7   7      118.21      104.99     24.42 o 
   4   7   7      599.53      624.22     58.27 o 
   5   7   7      905.40      815.64     68.13 o 
   6   7   7      342.83      413.19     67.43 o 
   7   7   7       88.60      166.99     54.29 o 
   8   7   7      104.69      102.69     53.70 o 
 -14   8   7       11.22       61.28     43.95 o 
 -13   8   7      104.83      150.87     38.04 o 
 -12   8   7       14.94       30.51     34.56 o 
 -11   8   7       45.71       66.43     38.26 o 
 -10   8   7        5.13       32.09     34.19 o 
  -9   8   7       19.41       27.72     29.94 o 
  -8   8   7      183.34      150.43     40.19 o 
  -7   8   7       76.52       51.12     29.92 o 
  -6   8   7      570.60      552.89     61.60 o 
  -5   8   7       46.37       54.69     27.29 o 
  -4   8   7      167.97      196.63     36.94 o 
  -3   8   7       37.94       25.47     18.46 o 
  -2   8   7        0.12        7.86     13.76 o 
  -1   8   7      520.22      533.63     40.20 o 
   0   8   7     1744.67     1671.16     79.48 o 
   1   8   7        0.12       14.54     17.71 o 
   2   8   7        3.21       21.29     18.64 o 
   3   8   7       49.21       52.86     22.18 o 
   4   8   7        0.02        0.00     20.52 o 
   5   8   7      150.07      172.90     35.93 o 
   6   8   7       92.47      110.09     35.26 o 
   7   8   7        1.31        0.00     40.34 o 
 -14   9   7       67.68       68.56     40.66 o 
 -13   9   7      148.79      176.84     45.61 o 
 -12   9   7       81.45      109.78     49.44 o 
 -11   9   7       26.82       29.38     32.01 o 
 -10   9   7      654.41      674.80     77.06 o 
  -9   9   7      722.60      784.55     95.51 o 
  -8   9   7       82.93       67.75     59.94 o 
  -7   9   7      205.55      191.61     44.12 o 
  -6   9   7     1007.15     1035.90     82.49 o 
  -5   9   7     1001.22      931.41     74.99 o 
  -4   9   7     1201.46     1038.12     77.07 o 
  -3   9   7     1328.39     1317.26     72.32 o 
  -2   9   7     1101.44     1177.07     83.08 o 
  -1   9   7      746.53      638.09     44.08 o 
   0   9   7      410.33      359.19     40.07 o 
   1   9   7      198.69      171.81     27.86 o 
   2   9   7      311.20      292.11     34.78 o 
   3   9   7       10.92        3.20     19.09 o 
   4   9   7       25.19       17.52     21.83 o 
   5   9   7      536.57      549.99     58.19 o 
   6   9   7      200.12      191.37     42.14 o 
   7   9   7       20.39       48.77     47.61 o 
 -13  10   7       28.56       50.45     37.32 o 
 -12  10   7        1.48       17.52     45.88 o 
 -11  10   7       13.86       54.03     36.70 o 
 -10  10   7       49.22       57.75     35.00 o 
  -9  10   7      128.40      119.09     42.96 o 
  -8  10   7       80.17       50.37     32.39 o 
  -7  10   7      825.49      781.26     76.43 o 
  -6  10   7       80.64      141.10     40.82 o 
  -5  10   7      654.41      581.08     62.32 o 
  -4  10   7        3.91        0.00     22.57 o 
  -3  10   7      215.93      155.61     25.23 o 
  -2  10   7      177.03      241.77     29.74 o 
  -1  10   7        0.25       16.04     16.93 o 
   0  10   7        4.62       15.93     17.47 o 
   1  10   7      115.24       86.53     23.57 o 
   2  10   7       30.94       18.85     19.56 o 
   3  10   7       30.26       32.53     21.04 o 
   4  10   7      365.32      330.97     39.62 o 
   5  10   7       51.37       57.77     25.81 o 
   6  10   7       14.90       43.95     30.62 o 
   7  10   7        3.48       13.67     46.50 o 
 -13  11   7       74.45       62.23     54.25 o 
 -12  11   7       96.45       83.51     48.93 o 
 -11  11   7       15.68        4.43     32.30 o 
 -10  11   7      316.46      297.76     65.13 o 
  -9  11   7      476.28      514.65     68.40 o 
  -8  11   7       11.75        0.66     27.82 o 
  -7  11   7       11.69        0.00     23.01 o 
  -6  11   7       23.38       25.91     27.20 o 
  -5  11   7      321.96      286.06     51.98 o 
  -4  11   7     2358.68     2380.20    152.58 o 
  -3  11   7      748.45      661.99     46.27 o 
  -2  11   7      247.41      211.59     34.54 o 
  -1  11   7     1257.92     1334.77     64.84 o 
   0  11   7      242.72      218.53     30.33 o 
   1  11   7       44.23       58.31     21.72 o 
   2  11   7      332.95      363.57     40.58 o 
   3  11   7       83.64       78.95     25.46 o 
   4  11   7       60.28       91.99     26.57 o 
   5  11   7      157.98      173.90     33.22 o 
   6  11   7       28.01       54.11     33.62 o 
   7  11   7       68.05       98.02     41.03 o 
 -13  12   7        0.89        4.57     51.40 o 
 -12  12   7        0.26        0.00     45.59 o 
 -11  12   7       23.51       27.89     36.16 o 
 -10  12   7       94.97      108.75     44.04 o 
  -9  12   7      132.49      113.65     40.37 o 
  -8  12   7        0.15        2.03     28.16 o 
  -7  12   7       61.50       58.48     31.67 o 
  -6  12   7       93.85       82.40     31.38 o 
  -5  12   7        0.18        0.00     25.26 o 
  -4  12   7       10.15       21.91     25.77 o 
  -3  12   7       50.54       56.28     24.69 o 
  -2  12   7       61.32       42.89     24.37 o 
  -1  12   7      106.56       91.67     27.63 o 
   0  12   7      196.77      183.11     29.20 o 
   1  12   7       27.94       10.20     19.18 o 
   2  12   7        3.19       12.65     22.79 o 
   3  12   7        1.19        0.00     19.17 o 
   4  12   7        3.73       30.93     24.43 o 
   5  12   7       24.18       42.09     25.09 o 
   6  12   7       37.48       62.87     34.88 o 
 -12  13   7       57.33       72.53     52.73 o 
 -11  13   7       64.11       62.43     45.94 o 
 -10  13   7      127.33      160.77     49.39 o 
  -9  13   7      499.10      482.93     90.71 o 
  -8  13   7       38.65       46.36     31.94 o 
  -7  13   7       50.62       53.63     35.53 o 
  -6  13   7      207.49      231.54     46.65 o 
  -5  13   7       53.28       29.43     29.74 o 
  -4  13   7      677.69      639.32     55.49 o 
  -3  13   7      502.26      390.64     46.23 o 
  -2  13   7        5.89       13.94     21.23 o 
  -1  13   7      279.06      275.01     39.50 o 
   0  13   7       72.48       94.39     28.04 o 
   1  13   7        4.68        0.00     19.59 o 
   2  13   7      142.54      161.35     30.56 o 
   3  13   7        8.84       18.90     21.49 o 
   4  13   7       62.60       93.70     29.31 o 
   5  13   7      229.70      278.55     41.86 o 
   6  13   7       44.10       82.30     40.88 o 
 -12  14   7       21.89       29.56     49.44 o 
 -11  14   7       37.76       28.87     42.70 o 
 -10  14   7      110.29      122.00     43.61 o 
  -9  14   7       34.68       53.86     34.09 o 
  -8  14   7      109.80      106.54     38.22 o 
  -7  14   7        0.35       16.14     27.95 o 
  -6  14   7        0.69       13.92     28.19 o 
  -5  14   7      140.27      132.70     39.06 o 
  -4  14   7       57.32       13.84     21.42 o 
  -3  14   7        0.01        0.12     20.77 o 
  -2  14   7       31.07        2.83     21.80 o 
  -1  14   7       35.84       22.15     22.12 o 
   0  14   7       94.23       79.88     28.53 o 
   1  14   7       53.77       69.89     26.54 o 
   2  14   7        7.77       39.83     24.46 o 
   3  14   7        0.15       18.33     21.59 o 
   4  14   7        3.28       39.32     28.11 o 
   5  14   7        4.16       29.45     35.14 o 
 -11  15   7        6.50       54.28     67.45 o 
 -10  15   7       55.91      102.98     43.42 o 
  -9  15   7       98.87      117.84     45.46 o 
  -8  15   7       78.31       99.80     38.12 o 
  -7  15   7       34.47       46.11     31.47 o 
  -6  15   7       10.52       30.07     28.34 o 
  -5  15   7       22.66       21.53     22.57 o 
  -4  15   7      391.32      373.80     47.50 o 
  -3  15   7      494.17      428.23     50.27 o 
  -2  15   7      248.97      254.50     44.98 o 
  -1  15   7       97.83      148.82     32.41 o 
   0  15   7       19.57       38.51     23.56 o 
   1  15   7       24.27       37.14     24.78 o 
   2  15   7      146.73      212.62     38.40 o 
   3  15   7       89.46      133.93     35.37 o 
   4  15   7       92.44      181.15     43.19 o 
   5  15   7      184.42      185.23     45.17 o 
 -11  16   7       16.35       53.91     44.94 o 
 -10  16   7       17.35       35.52     35.92 o 
  -9  16   7       10.79       22.73     33.55 o 
  -8  16   7      119.69      154.94     45.68 o 
  -7  16   7      123.85      115.53     39.54 o 
  -6  16   7      296.80      320.55     56.12 o 
  -5  16   7       34.66       43.81     31.56 o 
  -4  16   7       11.80       22.98     23.17 o 
  -3  16   7      217.79      205.69     37.16 o 
  -2  16   7       37.30       41.68     23.63 o 
  -1  16   7        1.43        9.41     21.70 o 
   0  16   7        9.87       21.26     24.57 o 
   1  16   7       16.18       30.85     24.62 o 
   2  16   7        5.85       25.14     24.61 o 
   3  16   7       37.90       66.29     37.62 o 
   4  16   7        3.12       28.82     39.16 o 
 -10  17   7       36.64       23.32     36.15 o 
  -9  17   7      344.94      389.48     81.87 o 
  -8  17   7      130.48      174.18     76.51 o 
  -7  17   7       95.66      102.92     40.94 o 
  -6  17   7       60.30       93.60     36.04 o 
  -5  17   7      122.99      133.96     40.74 o 
  -4  17   7      515.41      526.55     56.93 o 
  -3  17   7      646.15      635.65     61.48 o 
  -2  17   7      265.62      220.49     40.22 o 
  -1  17   7      136.72      130.31     33.94 o 
   0  17   7       10.98       16.33     25.53 o 
   1  17   7       39.57       62.34     28.04 o 
   2  17   7      145.56      192.73     52.42 o 
   3  17   7       57.35       81.20     44.41 o 
   4  17   7       44.53       61.63     50.88 o 
  -9  18   7       14.63       24.34     38.04 o 
  -8  18   7       26.13       48.14     37.26 o 
  -7  18   7       30.33       62.16     28.24 o 
  -6  18   7        7.45       35.86     32.56 o 
  -5  18   7       35.62       79.10     37.86 o 
  -4  18   7       78.55       82.74     31.99 o 
  -3  18   7        0.93       14.53     23.57 o 
  -2  18   7       18.94       35.89     27.06 o 
  -1  18   7      153.66      160.31     36.79 o 
   0  18   7       46.30       33.33     27.97 o 
   1  18   7        2.89       22.79     35.87 o 
   2  18   7       10.54       35.19     34.26 o 
   3  18   7       50.28       75.01     40.34 o 
  -8  19   7       67.93       57.28     41.59 o 
  -7  19   7       22.36       29.48     32.45 o 
  -6  19   7       87.32      129.66     44.24 o 
  -5  19   7       59.46      114.96     61.59 o 
  -4  19   7      151.82      208.60     40.91 o 
  -3  19   7      328.62      342.12     49.53 o 
  -2  19   7      110.48      136.94     36.26 o 
  -1  19   7       14.65       28.51     29.09 o 
   0  19   7       97.05       89.78     42.38 o 
   1  19   7      189.32      182.95     57.51 o 
   2  19   7      166.44      258.65     64.30 o 
  -7  20   7        1.31       36.65     36.56 o 
  -6  20   7        0.20       16.69     32.89 o 
  -5  20   7       30.86       52.50     42.62 o 
  -4  20   7        0.93       18.41     27.85 o 
  -3  20   7        8.61       27.65     32.16 o 
  -2  20   7       33.60       46.68     34.51 o 
  -1  20   7        7.71        0.00     38.14 o 
   0  20   7       11.47        0.00     37.78 o 
   1  20   7        2.26        0.00     41.09 o 
  -5  21   7      106.95      128.59     48.66 o 
  -4  21   7      351.71      389.55     55.89 o 
  -3  21   7      346.22      367.73     55.70 o 
  -2  21   7      185.83      130.47     57.89 o 
  -1  21   7       39.22       23.58     46.06 o 
 -14   0   8       83.78      153.90     71.26 o 
 -13   0   8        0.81       37.90     48.83 o 
 -12   0   8      288.64      285.26     76.12 o 
 -11   0   8      332.72      333.54     54.61 o 
 -10   0   8      296.98      337.97     52.43 o 
  -9   0   8      950.45      936.44    109.49 o 
  -8   0   8       16.39       18.12     35.13 o 
  -7   0   8       77.29      105.62     47.29 o 
  -6   0   8      174.93      201.85     58.44 o 
  -5   0   8       97.16       76.34     42.09 o 
  -4   0   8      680.47      505.34     80.32 o 
  -3   0   8     2820.50     2397.12    163.18 o 
  -2   0   8      775.28      717.58     95.46 o 
  -1   0   8     1395.07     1408.97    134.46 o 
   0   0   8      789.06      722.44    100.87 o 
   1   0   8      208.45      118.22     54.14 o 
   2   0   8      921.85     1005.49    126.94 o 
   3   0   8      568.18      588.98    102.64 o 
   4   0   8      212.88      189.14     69.27 o 
   5   0   8      547.17      518.93    105.07 o 
   6   0   8      122.93      142.85     70.60 o 
   7   0   8       70.69      122.41     89.16 o 
 -14   1   8        8.54       38.77     46.35 o 
 -13   1   8        0.26       42.07     46.73 o 
 -12   1   8       61.51       94.12     30.35 o 
 -11   1   8        0.14       16.18     23.42 o 
 -10   1   8       54.98       91.33     29.31 o 
  -9   1   8        0.03       26.17     30.22 o 
  -8   1   8        7.11        0.51     23.83 o 
  -7   1   8       38.42       50.09     29.37 o 
  -6   1   8       56.44       26.39     25.24 o 
  -5   1   8       32.88       41.69     25.87 o 
  -4   1   8      143.72      121.89     33.86 o 
  -3   1   8       15.24        5.74     22.77 o 
  -2   1   8        0.36        0.00     21.51 o 
  -1   1   8       57.75       23.74     27.26 o 
   0   1   8       36.97        0.00     24.04 o 
   1   1   8        0.62        3.58     30.75 o 
   2   1   8       30.69       49.80     33.00 o 
   3   1   8        2.35       18.03     31.99 o 
   4   1   8        0.94       22.94     31.21 o 
   5   1   8       22.07       41.75     35.98 o 
   6   1   8        3.52       12.39     40.25 o 
   7   1   8        0.40       44.31     47.44 o 
 -14   2   8        0.39       23.07     39.53 o 
 -13   2   8        3.16       40.20     30.95 o 
 -12   2   8      146.94      197.92     37.84 o 
 -11   2   8      512.30      463.94     51.81 o 
 -10   2   8      681.85      641.22     84.02 o 
  -9   2   8      119.34      174.54     33.48 o 
  -8   2   8        4.63        0.00     25.87 o 
  -7   2   8       22.16       17.33     27.76 o 
  -6   2   8      222.57      201.62     39.65 o 
  -5   2   8      349.99      344.31     46.22 o 
  -4   2   8     1120.79     1082.72    112.80 o 
  -3   2   8      994.76      883.41     99.32 o 
  -2   2   8      163.78      141.78     35.48 o 
  -1   2   8      622.27      628.02     64.43 o 
   0   2   8      950.43      852.44     76.87 o 
   1   2   8       74.44      104.52     36.70 o 
   2   2   8      191.43      239.76     38.59 o 
   3   2   8       35.48       42.55     32.31 o 
   4   2   8       24.22       40.38     33.96 o 
   5   2   8       37.09       90.27     42.39 o 
   6   2   8       17.67       36.19     40.02 o 
   7   2   8       27.92       50.08     48.82 o 
 -14   3   8        5.79       33.90     32.17 o 
 -13   3   8        5.12       45.42     31.47 o 
 -12   3   8       21.86       42.72     26.47 o 
 -11   3   8       76.40      117.44     39.84 o 
 -10   3   8      613.17      557.08     67.54 o 
  -9   3   8       84.90       63.17     31.56 o 
  -8   3   8        3.88        0.00     21.72 o 
  -7   3   8      360.25      358.29     50.30 o 
  -6   3   8      170.04      142.26     36.60 o 
  -5   3   8        0.05        0.00     22.11 o 
  -4   3   8      123.32       99.96     30.17 o 
  -3   3   8       51.66       37.37     24.99 o 
  -2   3   8      107.16      111.10     26.43 o 
  -1   3   8      217.30      220.62     32.75 o 
   0   3   8       13.35        0.87     26.20 o 
   1   3   8      358.03      286.10     40.01 o 
   2   3   8      453.61      391.30     45.73 o 
   3   3   8       56.63       19.35     31.76 o 
   4   3   8      126.37       67.26     34.43 o 
   5   3   8       51.13       86.06     41.43 o 
   6   3   8        4.26        4.99     37.89 o 
   7   3   8       30.72       37.55     51.07 o 
 -14   4   8       30.43       47.70     31.53 o 
 -13   4   8        0.48        8.62     29.61 o 
 -12   4   8       40.21       95.71     31.74 o 
 -11   4   8      443.20      429.92     63.07 o 
 -10   4   8     1038.01      901.29     85.59 o 
  -9   4   8      910.69      987.64     85.85 o 
  -8   4   8        1.58        0.00     23.26 o 
  -7   4   8       17.78       10.06     19.96 o 
  -6   4   8      440.14      430.24     51.42 o 
  -5   4   8      440.13      434.56     50.58 o 
  -4   4   8      531.76      429.27     51.01 o 
  -3   4   8      737.08      720.78     66.55 o 
  -2   4   8      104.42      104.34     26.38 o 
  -1   4   8      270.85      281.75     35.84 o 
   0   4   8      150.11      127.93     36.82 o 
   1   4   8       57.95       60.82     25.89 o 
   2   4   8      222.58      252.70     38.50 o 
   3   4   8       26.35       39.96     25.60 o 
   4   4   8       12.02        0.00     28.81 o 
   5   4   8      150.87      214.85     53.84 o 
   6   4   8       43.51       56.93     43.16 o 
   7   4   8       28.06       59.45     46.25 o 
 -14   5   8        0.63       38.80     30.18 o 
 -13   5   8       17.31       46.71     32.26 o 
 -12   5   8        6.59       50.98     35.77 o 
 -11   5   8       32.60       33.04     33.85 o 
 -10   5   8      127.56      153.67     45.03 o 
  -9   5   8        0.22       13.93     27.53 o 
  -8   5   8        3.68       11.48     25.65 o 
  -7   5   8      392.91      396.17     54.62 o 
  -6   5   8        2.44        0.00     17.67 o 
  -5   5   8        1.75        0.00     27.73 o 
  -4   5   8       16.06       29.07     23.50 o 
  -3   5   8       82.42       94.18     32.63 o 
  -2   5   8      170.82      197.34     38.94 o 
  -1   5   8      105.93       62.61     23.95 o 
   0   5   8      367.63      339.86     34.77 o 
   1   5   8        8.80        0.00     20.85 o 
   2   5   8       39.05       26.34     23.85 o 
   3   5   8      123.47      127.05     31.63 o 
   4   5   8       35.55       44.89     36.16 o 
   5   5   8       43.79       12.16     38.19 o 
   6   5   8       97.32       95.88     45.92 o 
   7   5   8        1.54       12.58     50.37 o 
 -14   6   8       56.58      124.41     39.96 o 
 -13   6   8       49.58       65.09     32.22 o 
 -12   6   8      138.06      150.01     47.45 o 
 -11   6   8      343.58      359.67     60.79 o 
 -10   6   8      876.02      971.21     90.99 o 
  -9   6   8      785.82      644.41     72.68 o 
  -8   6   8        2.72       18.42     27.68 o 
  -7   6   8        1.45        0.00     21.31 o 
  -6   6   8      227.30      212.01     41.44 o 
  -5   6   8      455.21      406.16     41.36 o 
  -4   6   8      619.58      545.00     46.03 o 
  -3   6   8      470.25      410.27     52.21 o 
  -2   6   8      313.85      326.49     38.36 o 
  -1   6   8      294.15      329.06     34.76 o 
   0   6   8      198.70      235.99     30.77 o 
   1   6   8      242.62      211.54     30.24 o 
   2   6   8      182.33      204.77     36.64 o 
   3   6   8       23.25       37.76     26.13 o 
   4   6   8       16.23       38.02     28.57 o 
   5   6   8       45.75       53.00     40.69 o 
   6   6   8       50.95       72.02     51.17 o 
   7   6   8       53.35       33.62     47.90 o 
 -14   7   8        0.41        7.41     31.03 o 
 -13   7   8        9.07       44.47     33.16 o 
 -12   7   8      167.53      156.96     46.86 o 
 -11   7   8      362.98      376.36     61.11 o 
 -10   7   8        7.85       16.41     29.96 o 
  -9   7   8       89.50       98.23     37.88 o 
  -8   7   8       68.48       66.18     32.63 o 
  -7   7   8      258.64      229.04     44.62 o 
  -6   7   8      196.21      246.01     44.36 o 
  -5   7   8      191.16      140.45     36.76 o 
  -4   7   8       34.69       14.64     19.77 o 
  -3   7   8      223.41      269.63     37.02 o 
  -2   7   8       22.52       22.90     20.42 o 
  -1   7   8       58.16       58.66     21.63 o 
   0   7   8     1297.95     1421.51     68.40 o 
   1   7   8      233.99      197.03     30.62 o 
   2   7   8      104.38      111.20     31.20 o 
   3   7   8       53.09       67.29     28.72 o 
   4   7   8      157.42      165.76     38.46 o 
   5   7   8      146.32      205.15     53.79 o 
   6   7   8       55.91       91.50     47.43 o 
 -14   8   8       25.84       43.24     35.63 o 
 -13   8   8       51.32       46.27     46.32 o 
 -12   8   8       89.68       95.41     48.56 o 
 -11   8   8      244.45      273.77     56.55 o 
 -10   8   8       87.42      103.50     38.75 o 
  -9   8   8        5.56        0.00     31.79 o 
  -8   8   8      116.57       92.78     36.87 o 
  -7   8   8      265.18      247.99     47.10 o 
  -6   8   8      209.82      171.34     41.02 o 
  -5   8   8      630.36      571.77     62.33 o 
  -4   8   8      588.68      557.38    135.56 o 
  -3   8   8      163.97      186.52     27.11 o 
  -2   8   8      740.71      746.99     56.48 o 
  -1   8   8      906.46      801.12     52.16 o 
   0   8   8      931.91      916.24     57.10 o 
   1   8   8      236.49      271.19     35.59 o 
   2   8   8       29.77       57.53     22.90 o 
   3   8   8      306.94      390.56     49.94 o 
   4   8   8      180.93      195.04     38.83 o 
   5   8   8        0.77       30.09     30.39 o 
   6   8   8       19.52       43.65     46.25 o 
 -13   9   8       25.14        0.00     54.93 o 
 -12   9   8       68.81      124.58     50.78 o 
 -11   9   8       33.71       24.60     39.13 o 
 -10   9   8      115.74      108.54     42.05 o 
  -9   9   8       17.81       15.99     29.79 o 
  -8   9   8        8.24       17.88     29.14 o 
  -7   9   8       18.72       21.34     29.64 o 
  -6   9   8      299.22      301.97     49.94 o 
  -5   9   8      485.28      434.58     72.75 o 
  -4   9   8       28.69       21.71     28.01 o 
  -3   9   8       24.96       34.63     27.86 o 
  -2   9   8        1.87        8.03     17.48 o 
  -1   9   8       24.68       32.95     20.75 o 
   0   9   8        0.05        5.07     19.03 o 
   1   9   8      550.28      500.45     44.98 o 
   2   9   8      698.46      621.56     50.40 o 
   3   9   8      160.47      152.02     36.21 o 
   4   9   8      102.95      114.53     33.19 o 
   5   9   8        1.02       21.31     30.59 o 
   6   9   8       41.64       83.90     50.73 o 
 -13  10   8       62.36       47.78     65.11 o 
 -12  10   8       47.90       62.63     46.71 o 
 -11  10   8      152.08      184.50     55.46 o 
 -10  10   8      291.41      312.52     59.39 o 
  -9  10   8      457.86      469.07     66.71 o 
  -8  10   8      413.76      384.39     60.42 o 
  -7  10   8      248.68      279.68     62.75 o 
  -6  10   8      177.09      163.92     39.94 o 
  -5  10   8      636.95      616.53     88.00 o 
  -4  10   8      397.03      330.47     49.67 o 
  -3  10   8      425.14      351.50     59.33 o 
  -2  10   8      917.57      866.76     65.55 o 
  -1  10   8      628.27      570.37     46.44 o 
   0  10   8       84.10      129.70     27.32 o 
   1  10   8       71.69      110.70     27.48 o 
   2  10   8       36.56       55.60     23.16 o 
   3  10   8      179.10      185.72     32.67 o 
   4  10   8      377.04      366.09     50.32 o 
   5  10   8       53.55      112.20     36.87 o 
   6  10   8       17.45        7.77     43.45 o 
 -13  11   8        0.11        0.00     57.23 o 
 -12  11   8        2.10       11.00     41.97 o 
 -11  11   8       22.29       25.79     40.44 o 
 -10  11   8        9.39       11.36     33.59 o 
  -9  11   8       28.27       49.24     34.10 o 
  -8  11   8       95.66      107.18     38.94 o 
  -7  11   8      130.79      107.40     39.11 o 
  -6  11   8        1.41       26.07     29.74 o 
  -5  11   8      119.96      124.51     36.01 o 
  -4  11   8       65.94       50.21     29.99 o 
  -3  11   8        2.36        2.19     25.02 o 
  -2  11   8       25.13        0.00     21.51 o 
  -1  11   8       48.79       62.29     26.95 o 
   0  11   8       16.13       23.22     21.18 o 
   1  11   8       16.15       32.59     27.36 o 
   2  11   8        0.72        0.00     19.82 o 
   3  11   8       23.33       63.83     26.00 o 
   4  11   8       22.11       55.37     30.22 o 
   5  11   8       41.13       87.57     34.97 o 
 -12  12   8       27.47       31.07     47.46 o 
 -11  12   8       51.09       75.08     50.24 o 
 -10  12   8      157.72      108.77     45.31 o 
  -9  12   8       17.79       43.35     36.52 o 
  -8  12   8      111.52      176.53     45.34 o 
  -7  12   8       70.37       78.15     35.98 o 
  -6  12   8       34.97       62.77     32.66 o 
  -5  12   8      177.90      162.67     41.33 o 
  -4  12   8       45.88       56.41     32.78 o 
  -3  12   8       52.60       61.25     26.80 o 
  -2  12   8      735.17      760.17     64.25 o 
  -1  12   8       83.34       97.00     30.51 o 
   0  12   8       23.40       19.36     21.88 o 
   1  12   8      196.52      170.47     30.83 o 
   2  12   8       21.22       45.55     26.62 o 
   3  12   8       71.58      118.89     29.63 o 
   4  12   8      197.21      239.08     44.69 o 
   5  12   8       32.54       58.07     34.39 o 
 -12  13   8       32.88       33.26     57.53 o 
 -11  13   8        4.53       18.64     45.39 o 
 -10  13   8       91.08       96.30     45.98 o 
  -9  13   8      239.18      280.24     57.55 o 
  -8  13   8      184.57      203.18     46.34 o 
  -7  13   8      140.22      147.05     41.28 o 
  -6  13   8      156.30      117.29     37.17 o 
  -5  13   8      251.40      191.80     62.20 o 
  -4  13   8      302.65      310.40     55.39 o 
  -3  13   8      158.07      168.92     34.27 o 
  -2  13   8      153.00      141.12     34.99 o 
  -1  13   8       76.71       86.72     29.71 o 
   0  13   8       10.95       25.41     23.04 o 
   1  13   8       80.52       69.80     26.95 o 
   2  13   8      100.17      128.92     33.60 o 
   3  13   8       30.31       47.48     25.51 o 
   4  13   8       17.29       25.46     28.66 o 
 -11  14   8      126.32      153.21     59.51 o 
 -10  14   8       78.14       84.63     45.85 o 
  -9  14   8      140.19      102.14     43.00 o 
  -8  14   8      201.23      254.45     52.07 o 
  -7  14   8       65.15       95.45     38.65 o 
  -6  14   8        1.82       22.71     28.69 o 
  -5  14   8       95.11       93.01     34.51 o 
  -4  14   8      284.28      279.09     52.61 o 
  -3  14   8      356.52      343.08     46.15 o 
  -2  14   8      537.31      534.97     56.22 o 
  -1  14   8      277.65      269.12     42.86 o 
   0  14   8       74.06      100.16     31.21 o 
   1  14   8       93.18      112.43     32.48 o 
   2  14   8       22.86       34.29     25.07 o 
   3  14   8      125.99      184.18     34.87 o 
   4  14   8      159.27      228.31     47.77 o 
 -11  15   8        3.79       23.37     46.61 o 
 -10  15   8       64.05       84.59     56.51 o 
  -9  15   8        0.32       28.74     37.97 o 
  -8  15   8       15.33       41.00     33.14 o 
  -7  15   8        5.90       21.52     31.55 o 
  -6  15   8       16.25        1.88     43.97 o 
  -5  15   8      121.04      150.10     44.72 o 
  -4  15   8      165.39      173.15     45.65 o 
  -3  15   8        6.40       22.04     23.38 o 
  -2  15   8       15.86        9.65     24.15 o 
  -1  15   8        3.07       23.24     24.44 o 
   0  15   8       58.19       83.74     29.07 o 
   1  15   8       24.58       35.86     28.72 o 
   2  15   8        6.82       51.12     28.57 o 
   3  15   8       15.74       38.56     28.41 o 
 -10  16   8      130.63      193.01     54.52 o 
  -9  16   8        0.59       30.74     35.83 o 
  -8  16   8       83.00      131.98     79.55 o 
  -7  16   8      139.09      110.15     39.48 o 
  -6  16   8       47.80       65.76     35.74 o 
  -5  16   8      144.22      214.64     50.89 o 
  -4  16   8      131.58      175.85     45.58 o 
  -3  16   8      153.32      186.54     38.83 o 
  -2  16   8      212.30      239.55     47.00 o 
  -1  16   8       52.43       71.59     30.71 o 
   0  16   8       96.75      142.39     36.25 o 
   1  16   8      147.83      211.63     42.77 o 
   2  16   8       40.98       78.00     30.29 o 
   3  16   8       34.95       25.19     34.35 o 
  -9  17   8        0.12       25.53     38.57 o 
  -8  17   8        4.00       19.16     34.05 o 
  -7  17   8       49.68       74.02     48.72 o 
  -6  17   8       47.87       67.16     37.95 o 
  -5  17   8      105.60      128.21     44.00 o 
  -4  17   8      137.14      122.23     40.52 o 
  -3  17   8       24.71       47.43     29.79 o 
  -2  17   8       49.85       50.20     30.76 o 
  -1  17   8      164.12      193.33     42.92 o 
   0  17   8       23.21       22.33     30.07 o 
   1  17   8        3.69       31.36     28.34 o 
   2  17   8        5.53       18.75     35.44 o 
  -8  18   8      106.02      138.43     64.19 o 
  -7  18   8      128.83      185.14     50.77 o 
  -6  18   8        2.89        0.00     29.89 o 
  -5  18   8        2.08        4.24     35.60 o 
  -4  18   8       73.39       93.30     35.12 o 
  -3  18   8      260.03      340.04     51.11 o 
  -2  18   8      259.08      283.38     48.09 o 
  -1  18   8       68.42       87.03     36.81 o 
   0  18   8       11.95       33.99     31.99 o 
   1  18   8        9.83       21.36     36.53 o 
  -7  19   8       54.82      122.42     48.87 o 
  -6  19   8       12.14       50.70     39.76 o 
  -5  19   8        5.30       28.36     38.60 o 
  -4  19   8       42.27       90.71     36.22 o 
  -3  19   8        5.62       28.94     32.32 o 
  -2  19   8       16.88       33.69     32.40 o 
  -1  19   8        0.04        0.00     32.47 o 
   0  19   8       15.74        0.00     40.82 o 
  -4  20   8       73.19      105.04     41.03 o 
  -3  20   8      181.88      210.43     48.24 o 
 -14   1   9        8.30       74.25     38.57 o 
 -13   1   9       58.65      103.57     41.07 o 
 -12   1   9       28.65       47.18     33.92 o 
 -11   1   9      338.35      397.26     50.45 o 
 -10   1   9     1059.06     1053.19     73.39 o 
  -9   1   9      153.94      171.81     43.59 o 
  -8   1   9      340.14      348.12     51.67 o 
  -7   1   9      890.02      880.83     75.84 o 
  -6   1   9      283.20      328.72     48.66 o 
  -5   1   9      376.53      406.76     55.31 o 
  -4   1   9      202.90      209.47     59.44 o 
  -3   1   9      210.03      207.05     43.72 o 
  -2   1   9     1202.91     1176.85     91.20 o 
  -1   1   9      141.00       87.76     34.78 o 
   0   1   9       24.41       44.42     32.69 o 
   1   1   9     1121.90     1094.47     96.02 o 
   2   1   9      748.91      692.38     80.12 o 
   3   1   9      147.99      153.93     47.04 o 
   4   1   9       82.75      101.98     44.33 o 
   5   1   9        0.76       36.26     41.04 o 
   6   1   9       16.78       13.02     51.97 o 
 -14   2   9        1.16       51.17     39.61 o 
 -13   2   9       15.84       64.93     34.46 o 
 -12   2   9        6.37       13.71     24.84 o 
 -11   2   9       81.20       68.02     36.13 o 
 -10   2   9       21.72       22.72     31.57 o 
  -9   2   9        4.92        0.00     23.95 o 
  -8   2   9       34.95       43.61     29.70 o 
  -7   2   9       37.96       64.48     31.28 o 
  -6   2   9       15.80       49.34     27.76 o 
  -5   2   9        6.61       14.14     24.54 o 
  -4   2   9        8.68        0.00     24.95 o 
  -3   2   9        0.05        0.00     22.33 o 
  -2   2   9       86.22       59.79     32.77 o 
  -1   2   9        0.16        0.00     24.44 o 
   0   2   9        0.88        0.00     26.80 o 
   1   2   9       11.79       53.10     36.67 o 
   2   2   9       17.91        4.36     29.58 o 
   3   2   9       93.43       88.44     49.22 o 
   4   2   9       17.23       37.41     41.96 o 
   5   2   9        0.85        0.00     37.74 o 
   6   2   9        5.82       21.79     46.74 o 
 -14   3   9       18.05       29.54     36.29 o 
 -13   3   9       12.70       46.80     33.20 o 
 -12   3   9       29.20       73.63     31.30 o 
 -11   3   9       72.74       78.79     37.22 o 
 -10   3   9       78.08       52.07     35.66 o 
  -9   3   9      206.61      236.65     49.59 o 
  -8   3   9      126.38      180.74     42.25 o 
  -7   3   9      406.20      452.68     57.15 o 
  -6   3   9       71.48      112.12     36.04 o 
  -5   3   9       89.60       70.53     31.87 o 
  -4   3   9        2.83        0.00     24.79 o 
  -3   3   9      157.30      101.63     44.08 o 
  -2   3   9      470.04      521.28     63.18 o 
  -1   3   9      165.56      283.45     50.74 o 
   0   3   9       24.02       19.18     29.33 o 
   1   3   9      187.64      186.11     47.87 o 
   2   3   9      392.58      427.63     63.81 o 
   3   3   9       82.67      101.91     41.56 o 
   4   3   9       31.16       25.47     38.69 o 
   5   3   9        3.70       25.52     42.02 o 
   6   3   9        0.52       28.17     49.82 o 
 -14   4   9       10.58        0.00     29.72 o 
 -13   4   9       26.84       62.99     30.94 o 
 -12   4   9       13.59       51.65     36.34 o 
 -11   4   9        5.29       38.19     36.92 o 
 -10   4   9       34.10       40.48     35.68 o 
  -9   4   9       66.87       52.12     33.11 o 
  -8   4   9      383.86      331.02     54.61 o 
  -7   4   9        0.94        0.00     27.46 o 
  -6   4   9      223.99      187.56     41.06 o 
  -5   4   9      592.03      579.47     63.45 o 
  -4   4   9       56.26      108.75     34.43 o 
  -3   4   9        4.21       31.02     28.90 o 
  -2   4   9      259.32      249.43     47.05 o 
  -1   4   9       24.55        5.39     28.45 o 
   0   4   9       34.43       17.43     31.79 o 
   1   4   9       21.17        4.28     30.84 o 
   2   4   9       17.72       31.59     26.37 o 
   3   4   9       42.72       59.09     39.13 o 
   4   4   9        7.76       22.61     35.26 o 
   5   4   9       46.66       88.92     46.92 o 
 -14   5   9        4.47       27.07     30.49 o 
 -13   5   9       81.64      110.32     38.65 o 
 -12   5   9      162.57      186.36     53.47 o 
 -11   5   9      214.90      226.10     51.66 o 
 -10   5   9      163.50      184.28     46.55 o 
  -9   5   9       22.06       58.62     35.18 o 
  -8   5   9      465.55      500.69     64.46 o 
  -7   5   9      245.28      246.34     47.71 o 
  -6   5   9        1.09        0.04     20.44 o 
  -5   5   9      122.00      124.33     41.10 o 
  -4   5   9      345.32      296.54     48.88 o 
  -3   5   9      170.34      153.38     39.37 o 
  -2   5   9      472.83      414.13     53.74 o 
  -1   5   9      383.72      349.39     55.23 o 
   0   5   9      351.95      361.27     59.01 o 
   1   5   9      367.34      428.85     51.34 o 
   2   5   9      262.96      232.49     40.67 o 
   3   5   9      204.70      198.55     55.79 o 
   4   5   9       19.42       56.28     43.35 o 
   5   5   9       77.27      127.77     52.93 o 
 -13   6   9        1.77        0.00     44.48 o 
 -12   6   9        2.09        3.10     40.02 o 
 -11   6   9       49.70       40.76     38.15 o 
 -10   6   9       41.10       14.17     30.04 o 
  -9   6   9       43.10       35.67     35.63 o 
  -8   6   9        3.28       21.98     27.98 o 
  -7   6   9        1.09        5.19     28.22 o 
  -6   6   9      100.05       93.89     34.99 o 
  -5   6   9      284.83      281.12     38.33 o 
  -4   6   9      744.29      720.19     69.61 o 
  -3   6   9      471.20      463.86     52.56 o 
  -2   6   9      132.69      125.78     31.28 o 
  -1   6   9      351.49      401.73     46.59 o 
   0   6   9      103.25       86.90     37.93 o 
   1   6   9        8.77       23.15     24.58 o 
   2   6   9      121.84      119.34     35.60 o 
   3   6   9       17.60       79.74     38.71 o 
   4   6   9       39.07       61.14     43.24 o 
   5   6   9       18.88        5.39     44.45 o 
 -13   7   9        1.25       16.18     46.56 o 
 -12   7   9       15.31       21.93     43.53 o 
 -11   7   9        1.21       12.76     34.30 o 
 -10   7   9      109.54      115.34     43.55 o 
  -9   7   9      375.95      385.56     61.97 o 
  -8   7   9      170.04      151.63     42.46 o 
  -7   7   9      263.65      311.46     52.83 o 
  -6   7   9      152.49      179.49     41.81 o 
  -5   7   9       11.84       18.35     27.35 o 
  -4   7   9        5.01        3.31     19.50 o 
  -3   7   9       96.15      144.52     31.84 o 
  -2   7   9       62.89       53.92     25.08 o 
  -1   7   9      133.29      139.34     33.45 o 
   0   7   9       73.21       69.45     29.29 o 
   1   7   9       80.21      151.01     36.23 o 
   2   7   9      236.75      287.82     44.83 o 
   3   7   9      229.07      252.60     47.95 o 
   4   7   9      115.77      172.07     54.27 o 
   5   7   9       89.45      132.10     53.34 o 
 -13   8   9        8.63        7.61     47.14 o 
 -12   8   9        4.52       18.86     41.64 o 
 -11   8   9        3.25       47.46     44.20 o 
 -10   8   9      228.44      248.19     53.66 o 
  -9   8   9       83.71      104.15     40.98 o 
  -8   8   9       56.13       73.25     37.85 o 
  -7   8   9      275.41      242.73     48.39 o 
  -6   8   9      471.60      509.81     73.36 o 
  -5   8   9      125.51      150.16     39.42 o 
  -4   8   9       79.32       68.82     32.26 o 
  -3   8   9       16.64        6.92     22.11 o 
  -2   8   9      247.94      233.59     37.32 o 
  -1   8   9      148.97      126.31     32.55 o 
   0   8   9      372.77      424.46     43.82 o 
   1   8   9       43.61       57.04     30.05 o 
   2   8   9       29.03       46.63     29.17 o 
   3   8   9       22.35       64.05     33.21 o 
   4   8   9       16.97       19.43     45.30 o 
   5   8   9        0.24        0.00     46.81 o 
 -13   9   9       41.27       31.80     52.90 o 
 -12   9   9      121.87      142.66     55.44 o 
 -11   9   9      358.56      408.74     70.46 o 
 -10   9   9      384.26      354.10     64.82 o 
  -9   9   9      529.06      566.97     82.81 o 
  -8   9   9      267.08      274.54     53.80 o 
  -7   9   9      198.66      206.30     47.93 o 
  -6   9   9      901.84      880.50     82.57 o 
  -5   9   9      637.71      605.41     68.09 o 
  -4   9   9      230.24      161.75     61.43 o 
  -3   9   9      207.33      151.60     42.45 o 
  -2   9   9       72.93       94.67     31.16 o 
  -1   9   9       72.26      132.38     28.50 o 
   0   9   9      414.88      409.06     48.86 o 
   1   9   9      336.52      311.86     46.39 o 
   2   9   9      226.02      224.01     43.05 o 
   3   9   9       79.30      101.19     36.38 o 
   4   9   9        0.39       26.39     31.74 o 
 -12  10   9        2.24       27.33     51.26 o 
 -11  10   9       51.51       53.98     45.87 o 
 -10  10   9       80.43       98.22     45.15 o 
  -9  10   9       18.19       26.72     32.89 o 
  -8  10   9       94.11      109.40     41.29 o 
  -7  10   9        0.61       37.40     32.76 o 
  -6  10   9        1.43        0.00     28.01 o 
  -5  10   9       37.53       16.99     27.83 o 
  -4  10   9       18.28        5.07     29.48 o 
  -3  10   9       26.52       28.49     30.42 o 
  -2  10   9       20.73       26.25     29.60 o 
  -1  10   9        3.48       19.35     19.79 o 
   0  10   9       28.80       27.59     23.30 o 
   1  10   9       12.44       17.53     24.39 o 
   2  10   9        0.01       55.24     32.65 o 
   3  10   9       23.84       64.16     34.85 o 
   4  10   9        0.10       23.25     33.33 o 
 -12  11   9      169.29      209.34     66.40 o 
 -11  11   9      110.47      101.96     55.15 o 
 -10  11   9       36.65       32.50     39.81 o 
  -9  11   9      142.15      210.41     52.96 o 
  -8  11   9       55.55       73.17     39.01 o 
  -7  11   9        5.38        6.98     30.14 o 
  -6  11   9       45.35      110.94     37.72 o 
  -5  11   9       97.24      134.46     61.32 o 
  -4  11   9      370.05      446.85     63.70 o 
  -3  11   9      188.82      186.24     44.78 o 
  -2  11   9       12.78       27.27     24.24 o 
  -1  11   9      527.28      556.62     56.89 o 
   0  11   9     1008.27      889.28     87.36 o 
   1  11   9      210.80      233.09     35.87 o 
   2  11   9      155.35      173.88     41.50 o 
   3  11   9      195.92      274.02     49.88 o 
   4  11   9       22.84       39.17     38.86 o 
 -12  12   9       12.29       28.16     55.55 o 
 -11  12   9       13.70       27.42     48.62 o 
 -10  12   9        0.72        9.31     40.21 o 
  -9  12   9        1.40        6.76     37.75 o 
  -8  12   9      160.45      153.57     47.89 o 
  -7  12   9      170.22      130.94     41.28 o 
  -6  12   9        1.85       18.17     28.53 o 
  -5  12   9      129.84      117.88     58.56 o 
  -4  12   9       73.39       95.15     35.95 o 
  -3  12   9        7.39       21.68     27.80 o 
  -2  12   9       86.02      109.93     32.57 o 
  -1  12   9      102.80      106.27     32.32 o 
   0  12   9        0.50       42.23     24.94 o 
   1  12   9       18.22       56.49     30.61 o 
   2  12   9        0.14       59.61     42.76 o 
   3  12   9        0.87       38.45     35.83 o 
 -11  13   9      146.11      208.14     68.29 o 
 -10  13   9       70.96      115.48     52.69 o 
  -9  13   9      107.65      146.31     51.30 o 
  -8  13   9       60.13       93.57     39.29 o 
  -7  13   9       37.83      104.98     41.50 o 
  -6  13   9      219.91      234.99     68.39 o 
  -5  13   9      178.90      195.87     47.46 o 
  -4  13   9       16.81       63.78     34.44 o 
  -3  13   9        6.07        8.77     26.84 o 
  -2  13   9       30.85       59.08     28.31 o 
  -1  13   9       12.92       34.99     27.11 o 
   0  13   9      154.93      185.19     38.43 o 
   1  13   9       21.41       49.23     29.42 o 
   2  13   9       39.32       83.93     32.49 o 
   3  13   9       40.24       67.50     45.38 o 
 -10  14   9        0.07       10.43     53.45 o 
  -9  14   9        0.35       30.36     33.87 o 
  -8  14   9       79.06       74.40     37.26 o 
  -7  14   9      254.13      266.93     53.48 o 
  -6  14   9        2.21        7.73     39.22 o 
  -5  14   9       21.21       29.09     31.44 o 
  -4  14   9       31.21       29.11     33.36 o 
  -3  14   9       22.59       25.09     32.96 o 
  -2  14   9        3.56       40.21     28.18 o 
  -1  14   9       13.60       32.26     27.96 o 
   0  14   9        3.40       36.70     29.73 o 
   1  14   9       27.91       85.89     36.49 o 
   2  14   9       20.72       29.44     32.94 o 
 -10  15   9       34.16       85.51     44.97 o 
  -9  15   9       61.02      112.39     46.72 o 
  -8  15   9       75.71       93.39     41.88 o 
  -6  15   9      324.10      477.29     71.96 o 
  -5  15   9      111.49      169.63     47.64 o 
  -4  15   9       40.16       59.99     35.89 o 
  -3  15   9      120.59      152.08     38.30 o 
  -2  15   9      115.95      104.15     33.31 o 
  -1  15   9      128.54      197.35     41.35 o 
   0  15   9      251.47      298.32     49.98 o 
   1  15   9      132.33      151.82     38.91 o 
  -9  16   9       24.01        5.00     38.06 o 
  -8  16   9        0.36       34.03     42.65 o 
  -7  16   9       36.78      101.53     62.09 o 
  -6  16   9        2.64       24.85     44.69 o 
  -5  16   9       45.31       30.33     36.07 o 
  -4  16   9        0.08       34.03     56.18 o 
  -3  16   9        2.00       20.32     28.52 o 
  -2  16   9       12.58       51.06     31.66 o 
  -1  16   9        0.09       15.29     30.43 o 
   0  16   9        0.36       37.26     30.96 o 
  -8  17   9       46.70       39.88     51.59 o 
  -7  17   9       97.33      175.93     50.73 o 
  -6  17   9      165.16      284.67     59.79 o 
  -5  17   9       58.67       90.40     46.01 o 
  -4  17   9       12.29       41.61     38.28 o 
  -3  17   9       17.13       24.02     29.64 o 
  -2  17   9        4.68        3.94     33.19 o 
  -1  17   9       38.05       68.86     34.84 o 
  -6  18   9       61.52       75.58     47.53 o 
  -5  18   9        0.04       20.81     39.99 o 
  -4  18   9        1.32       32.03     41.21 o 
  -3  18   9        2.84       22.19     35.89 o 
  -2  18   9       34.09       35.59     37.57 o 
 -13   0  10       40.73      127.39     57.12 o 
 -12   0  10       23.24       73.69     58.44 o 
 -11   0  10       46.93       30.05     46.51 o 
 -10   0  10       37.29       21.65     55.13 o 
  -9   0  10      192.35      243.39     72.92 o 
  -8   0  10      887.05     1011.02    124.95 o 
  -7   0  10      576.38      571.30     96.56 o 
  -6   0  10      942.51      925.17    118.44 o 
  -5   0  10      135.45      167.82     61.65 o 
  -4   0  10       18.39       18.89     43.31 o 
  -3   0  10      427.91      496.17     94.13 o 
  -2   0  10      668.51      540.70     97.00 o 
  -1   0  10      536.30      543.13     98.99 o 
   0   0  10      414.56      438.28     92.69 o 
   1   0  10       96.15       99.88     57.12 o 
   2   0  10      193.92      153.79     66.07 o 
   3   0  10      284.30      309.24     91.81 o 
   4   0  10       13.21       37.12     61.21 o 
 -13   1  10       18.78       36.92     35.45 o 
 -12   1  10        0.52       27.03     30.94 o 
 -11   1  10        0.48       12.63     33.98 o 
 -10   1  10        4.69        0.00     29.28 o 
  -9   1  10       13.18       64.69     38.38 o 
  -8   1  10       10.07       21.56     32.05 o 
  -7   1  10       18.02       35.92     35.38 o 
  -6   1  10       41.60       49.13     31.10 o 
  -5   1  10      167.59      129.14     39.77 o 
  -4   1  10       20.90       13.11     30.66 o 
  -3   1  10        5.07       11.49     26.83 o 
  -2   1  10       25.87       22.36     33.62 o 
  -1   1  10      157.10      166.44     45.92 o 
   0   1  10      199.99      208.41     49.81 o 
   1   1  10        6.39       11.29     32.67 o 
   2   1  10        0.37       34.06     39.16 o 
   3   1  10        0.94       20.78     38.85 o 
   4   1  10        1.22       24.49     41.75 o 
 -13   2  10        4.90       57.38     44.80 o 
 -12   2  10       62.97       85.27     33.33 o 
 -11   2  10       36.54       46.76     35.37 o 
 -10   2  10       11.40        0.00     30.95 o 
  -9   2  10       49.81       87.06     55.68 o 
  -8   2  10      212.03      271.44     52.78 o 
  -7   2  10      213.26      154.10     41.91 o 
  -6   2  10      198.58      204.85     45.39 o 
  -5   2  10       34.79       56.53     34.39 o 
  -4   2  10        3.74        0.00     23.05 o 
  -3   2  10       17.97        9.83     38.34 o 
  -2   2  10       31.13       27.18     32.59 o 
  -1   2  10       16.16       14.10     31.13 o 
   0   2  10      258.60      290.10     56.59 o 
   1   2  10      144.09      132.24     44.08 o 
   2   2  10      111.25      149.48     69.27 o 
   3   2  10      172.40      138.28     51.79 o 
   4   2  10        7.88       68.09     48.12 o 
 -13   3  10        1.67       22.53     35.15 o 
 -12   3  10       47.58       76.61     45.19 o 
 -11   3  10       17.09       22.84     35.21 o 
 -10   3  10       62.53       71.18     39.83 o 
  -9   3  10       86.82       84.86     38.07 o 
  -8   3  10       16.01       60.10     52.37 o 
  -7   3  10       77.99       94.55     37.20 o 
  -6   3  10      118.98      107.85     36.93 o 
  -5   3  10       13.20       29.28     30.37 o 
  -4   3  10       62.49       57.72     34.64 o 
  -3   3  10        8.29        5.26     30.43 o 
  -2   3  10        0.29       19.02     32.13 o 
  -1   3  10      183.50      165.33     45.11 o 
   0   3  10      157.02      111.51     67.45 o 
   1   3  10        8.02       35.67     36.48 o 
   2   3  10       32.29       98.34     42.03 o 
   3   3  10       50.52       50.56     42.11 o 
   4   3  10       72.94      116.85     53.09 o 
 -13   4  10        5.35        8.63     34.73 o 
 -12   4  10       25.87       55.12     45.58 o 
 -11   4  10       45.76       74.03     41.96 o 
 -10   4  10       99.19      154.73     46.13 o 
  -9   4  10      284.20      324.41     57.57 o 
  -8   4  10      458.25      435.80     62.73 o 
  -7   4  10      749.85      689.63    107.83 o 
  -6   4  10      938.08      932.56     83.34 o 
  -5   4  10      298.60      283.55     52.57 o 
  -4   4  10       15.73       35.93     30.39 o 
  -3   4  10      111.19      121.39     40.63 o 
  -2   4  10       77.92       75.89     37.26 o 
  -1   4  10       82.75      100.51     38.99 o 
   0   4  10      281.15      288.30     57.24 o 
   1   4  10      199.87      249.34     54.28 o 
   2   4  10       90.25       67.19     43.03 o 
   3   4  10       39.19       31.88     40.31 o 
   4   4  10        9.74       28.09     44.39 o 
 -13   5  10        0.08        7.78     53.08 o 
 -12   5  10       16.56       11.84     43.12 o 
 -11   5  10       12.81       31.66     40.02 o 
 -10   5  10       18.35       17.91     36.30 o 
  -9   5  10       26.52       42.32     34.23 o 
  -8   5  10       67.21       91.97     37.62 o 
  -7   5  10        7.07        0.00     29.24 o 
  -6   5  10       92.03       84.85     52.92 o 
  -5   5  10        7.28       17.83     27.88 o 
  -4   5  10        0.63        9.38     24.49 o 
  -3   5  10      144.03      131.00     39.16 o 
  -2   5  10      296.55      296.09     79.44 o 
  -1   5  10        7.69       22.73     33.10 o 
   0   5  10        0.46        0.00     33.94 o 
   1   5  10      148.05      156.53     48.52 o 
   2   5  10       28.01       65.72     43.46 o 
   3   5  10       35.19       67.61     45.98 o 
   4   5  10       18.61       30.46     50.39 o 
 -13   6  10       49.39       23.99     55.85 o 
 -12   6  10       46.49       48.48     46.44 o 
 -11   6  10      159.36      207.26     57.95 o 
 -10   6  10       74.60       82.74     42.65 o 
  -9   6  10      163.63      218.88     50.66 o 
  -8   6  10      381.79      446.78     64.09 o 
  -7   6  10      320.91      263.82     51.66 o 
  -6   6  10      472.77      557.82     68.32 o 
  -5   6  10      269.00      285.14     52.46 o 
  -4   6  10       33.42       62.73     33.98 o 
  -3   6  10       34.93       57.49     33.17 o 
  -2   6  10       11.29       16.69     30.83 o 
  -1   6  10       31.00       46.52     36.95 o 
   0   6  10      171.12      195.13     48.74 o 
   1   6  10      226.65      191.81     51.12 o 
   2   6  10      107.91      129.01     47.05 o 
   3   6  10        9.98       20.46     44.66 o 
 -12   7  10       47.15       79.66     60.21 o 
 -11   7  10      250.96      330.14     67.37 o 
 -10   7  10       99.22       91.94     45.59 o 
  -9   7  10        0.58       29.68     38.72 o 
  -8   7  10       47.00       79.59     38.69 o 
  -7   7  10      295.31      252.25     51.58 o 
  -6   7  10       31.74       34.56     30.53 o 
  -5   7  10       37.05       24.02     30.00 o 
  -4   7  10        5.09       28.44     30.97 o 
  -3   7  10      130.96      125.48     33.25 o 
  -2   7  10      171.33      147.56     40.29 o 
  -1   7  10        4.07       14.47     52.81 o 
   0   7  10        6.43       14.21     33.59 o 
   1   7  10      126.77      118.42     46.38 o 
   2   7  10        0.54       60.06     34.84 o 
   3   7  10        2.83       61.30     46.21 o 
 -12   8  10       56.58       47.77     53.38 o 
 -11   8  10        7.48        0.00     39.17 o 
 -10   8  10        1.39       12.68     36.55 o 
  -9   8  10        3.49        7.11     33.69 o 
  -8   8  10      189.22      245.50     53.64 o 
  -7   8  10      168.93      167.92     54.03 o 
  -6   8  10       37.10       44.94     30.66 o 
  -5   8  10       16.09       61.32     35.41 o 
  -4   8  10      325.34      305.40     56.25 o 
  -3   8  10       12.58       32.56     30.57 o 
  -2   8  10        9.35       23.90     31.67 o 
  -1   8  10      218.76      243.40     52.48 o 
   0   8  10      451.24      416.80     67.29 o 
   1   8  10      362.23      464.30     57.58 o 
   2   8  10      107.32      148.09     43.04 o 
   3   8  10       51.57      113.83     52.63 o 
 -12   9  10        0.60       10.42     50.23 o 
 -11   9  10        1.44        0.00     43.03 o 
 -10   9  10       50.75       70.93     47.02 o 
  -9   9  10       83.39      122.62     45.21 o 
  -8   9  10        3.64        0.00     30.43 o 
  -7   9  10       28.29       67.42     36.23 o 
  -6   9  10       46.35       51.31     36.59 o 
  -5   9  10        0.01       16.57     37.56 o 
  -4   9  10       69.17       71.12     35.98 o 
  -3   9  10       15.70       10.40     49.61 o 
  -2   9  10       76.62      101.16     39.96 o 
  -1   9  10        1.03       30.88     35.59 o 
   0   9  10       43.31       68.49     39.28 o 
   1   9  10       29.90       21.69     31.83 o 
   2   9  10       26.86       84.54     40.44 o 
   3   9  10        1.62       22.85     42.55 o 
 -11  10  10        2.03       15.38     47.37 o 
 -10  10  10       31.80       63.38     46.20 o 
  -9  10  10      292.90      283.82     60.20 o 
  -8  10  10      558.12      683.61    114.62 o 
  -7  10  10      758.66      806.26     85.54 o 
  -6  10  10      289.18      234.17     54.07 o 
  -5  10  10      185.45      224.28     68.28 o 
  -4  10  10      259.25      318.54     55.09 o 
  -3  10  10       91.13       67.85     38.36 o 
  -2  10  10       36.17       66.30     36.38 o 
  -1  10  10       90.87      219.31     68.61 o 
   0  10  10       46.11       95.74     35.20 o 
   1  10  10       90.89      163.58     42.29 o 
   2  10  10       57.11      127.75     43.40 o 
 -11  11  10        7.28       49.24     51.97 o 
 -10  11  10       32.39       47.63     49.09 o 
  -9  11  10       32.23        2.19     41.80 o 
  -8  11  10        7.96       47.25     43.40 o 
  -7  11  10        2.28       43.99     36.70 o 
  -6  11  10       26.13       97.67     49.94 o 
  -5  11  10        2.51       25.92     30.96 o 
  -4  11  10        3.89       13.72     32.51 o 
  -3  11  10       12.22       35.60     36.68 o 
  -2  11  10       63.80      105.48     40.76 o 
  -1  11  10        1.92       29.93     35.94 o 
   0  11  10       55.50      113.43     44.53 o 
   1  11  10        7.44       25.85     32.61 o 
   2  11  10        5.26       51.60     42.37 o 
 -10  12  10       54.01      108.19     55.66 o 
  -9  12  10       16.52       10.99     48.54 o 
  -8  12  10       48.80       90.75     49.98 o 
  -7  12  10      155.46      214.67     76.90 o 
  -6  12  10       61.92      129.04     64.41 o 
  -5  12  10       54.29       67.44     39.69 o 
  -4  12  10       75.46      115.24     41.49 o 
  -3  12  10        3.05       17.04     34.95 o 
  -2  12  10       21.97       35.85     39.54 o 
  -1  12  10       11.41       47.14     27.33 o 
   0  12  10       23.94       99.70     44.58 o 
   1  12  10      270.36      282.66     63.36 o 
 -10  13  10        0.06        6.13     51.03 o 
  -9  13  10       31.66       37.89     45.91 o 
  -8  13  10       51.63      130.75     50.97 o 
  -7  13  10       49.47      113.24     60.88 o 
  -6  13  10       90.13       89.01     43.32 o 
  -5  13  10      106.54      100.78     50.71 o 
  -4  13  10       55.73       55.28     39.56 o 
  -3  13  10        0.90       12.67     37.85 o 
  -2  13  10        1.66       39.11     39.02 o 
  -1  13  10        1.90       27.70     31.05 o 
   0  13  10        3.76       46.25     31.49 o 
  -9  14  10       83.43      100.18     51.48 o 
  -8  14  10      143.28      254.44     76.56 o 
  -7  14  10      202.09      299.07     80.54 o 
  -6  14  10      105.62      136.17     49.67 o 
  -5  14  10       86.25      163.05     50.81 o 
  -4  14  10      148.46      225.50     61.10 o 
  -3  14  10       42.62       71.15     40.14 o 
  -2  14  10       27.47       70.19     38.86 o 
  -1  14  10      135.67      177.00     41.66 o 
   0  14  10      117.28      117.39     39.60 o 
  -8  15  10        2.98       17.68     50.05 o 
  -7  15  10       13.87       45.00     41.78 o 
  -6  15  10       25.83       36.72     44.47 o 
  -5  15  10       35.26       31.97     41.15 o 
  -4  15  10        3.21       21.50     38.20 o 
  -3  15  10        4.73       60.91     43.49 o 
  -2  15  10        4.80       52.52     33.64 o 
  -1  15  10        9.13       11.24     31.92 o 
  -6  16  10      167.94      187.60     55.45 o 
  -5  16  10      278.96      307.39     66.01 o 
  -4  16  10      159.29      263.07     61.60 o 
  -3  16  10        6.85       42.10     45.03 o 
 -12   1  11       36.19       45.73     45.13 o 
 -11   1  11        5.35        6.52     50.49 o 
 -10   1  11      139.95      203.18     75.79 o 
  -9   1  11      229.41      339.84     85.51 o 
  -8   1  11       78.96      100.01     41.76 o 
  -7   1  11      338.61      440.72     63.59 o 
  -6   1  11      404.66      340.32     56.93 o 
  -5   1  11      216.86      220.85     74.35 o 
  -4   1  11      167.88      191.44     49.25 o 
  -3   1  11        0.89       11.04     29.80 o 
  -2   1  11       31.91       60.79     42.15 o 
  -1   1  11      301.85      371.08     62.37 o 
   0   1  11      110.63      132.98     46.85 o 
   1   1  11       78.89       76.47     43.34 o 
   2   1  11       78.12      139.74     51.94 o 
 -12   2  11       14.46       12.71     64.30 o 
 -11   2  11        0.01        0.00     40.80 o 
 -10   2  11        8.86       26.93     41.87 o 
  -9   2  11       33.03       63.97     53.80 o 
  -8   2  11       13.54       23.09     44.86 o 
  -7   2  11        0.35       34.93     33.10 o 
  -6   2  11       37.66       52.54     36.57 o 
  -5   2  11      149.60      116.62     41.87 o 
  -4   2  11      129.71      127.05     59.77 o 
  -3   2  11       29.76       38.89     47.95 o 
  -2   2  11       39.37        9.30     32.28 o 
  -1   2  11        9.12       41.36     36.55 o 
   0   2  11        0.47        5.45     33.47 o 
   1   2  11        8.43       52.26     42.27 o 
   2   2  11        2.55        0.00     43.79 o 
 -12   3  11        1.18       28.96     48.04 o 
 -11   3  11       22.14       61.22     45.38 o 
 -10   3  11        1.11       25.49     39.70 o 
  -9   3  11       56.50       35.94     35.36 o 
  -8   3  11      132.92      211.57     69.60 o 
  -7   3  11      138.23      169.42     47.78 o 
  -6   3  11      210.93      236.51     50.67 o 
  -5   3  11      150.58      178.15     46.85 o 
  -4   3  11       33.78       40.25     32.46 o 
  -3   3  11       16.02       37.41     37.81 o 
  -2   3  11      102.61      142.04     45.79 o 
  -1   3  11      357.94      431.76     70.50 o 
   0   3  11       94.46      132.50     48.00 o 
   1   3  11       14.54       46.59     40.61 o 
   2   3  11       38.06       56.44     42.79 o 
 -12   4  11        1.03        3.86     50.30 o 
 -11   4  11        0.76       28.69     42.85 o 
 -10   4  11        3.79        7.35     40.96 o 
  -9   4  11        2.64       20.10     36.90 o 
  -8   4  11        3.32        0.00     32.12 o 
  -7   4  11        8.27        0.00     47.95 o 
  -6   4  11       27.29       28.48     33.18 o 
  -5   4  11      209.56      301.74     54.72 o 
  -4   4  11       53.08        8.77     30.15 o 
  -3   4  11       51.60       51.23     39.07 o 
  -2   4  11        0.01        0.00     29.51 o 
  -1   4  11        3.70        0.00     32.20 o 
   0   4  11        2.63       26.08     42.44 o 
   1   4  11        1.85       59.79     46.29 o 
   2   4  11       10.10       46.41     51.29 o 
 -12   5  11       70.27      113.53     61.81 o 
 -11   5  11        9.87       30.52     49.14 o 
 -10   5  11       32.75       23.18     41.99 o 
  -9   5  11       95.15      116.04     44.53 o 
  -8   5  11      219.56      233.62     65.90 o 
  -7   5  11      186.42      215.69     52.70 o 
  -6   5  11        3.73       55.35     47.29 o 
  -5   5  11       35.78       70.64     40.40 o 
  -4   5  11      264.88      285.35     55.00 o 
  -3   5  11       60.06      105.62     42.46 o 
  -2   5  11       39.22       59.15     40.96 o 
  -1   5  11      129.60      199.56     50.20 o 
   0   5  11      122.12      137.95     56.62 o 
   1   5  11       57.71       68.50     45.43 o 
   2   5  11       22.16       34.13     50.70 o 
 -11   6  11        0.46        7.03     46.88 o 
 -10   6  11        6.03       27.05     42.42 o 
  -9   6  11       34.93       96.61     46.84 o 
  -8   6  11       49.27       53.29     40.27 o 
  -7   6  11        8.99       36.76     34.53 o 
  -6   6  11      111.65       54.14     36.98 o 
  -5   6  11      156.71      165.94     65.74 o 
  -4   6  11       64.67       50.60     56.12 o 
  -3   6  11      138.16      164.78     48.65 o 
  -2   6  11       53.78       22.43     35.67 o 
  -1   6  11       20.26       26.18     34.53 o 
   0   6  11       15.40       42.20     47.26 o 
   1   6  11        0.27       13.45     43.13 o 
 -11   7  11       19.14       25.39     48.92 o 
 -10   7  11       14.56        0.00     44.17 o 
  -9   7  11       89.17      115.42     51.20 o 
  -8   7  11      147.28      191.24     52.02 o 
  -7   7  11      157.64      198.01     51.74 o 
  -6   7  11      213.44      213.70     51.50 o 
  -5   7  11       42.92       27.07     56.35 o 
  -4   7  11       12.30       24.64     50.16 o 
  -3   7  11       75.95      173.35     76.01 o 
  -2   7  11       39.95      116.34     47.99 o 
  -1   7  11       55.52      124.72     47.32 o 
   0   7  11      110.55      139.36     53.62 o 
   1   7  11       56.99       80.84     58.04 o 
 -11   8  11       48.39       83.46     57.59 o 
 -10   8  11        0.05        0.00     48.92 o 
  -9   8  11       58.00       35.28     41.79 o 
  -8   8  11        0.43       43.98     38.49 o 
  -7   8  11       36.95       51.50     36.12 o 
  -6   8  11      104.28      129.60     66.51 o 
  -5   8  11      214.98      239.82     53.54 o 
  -4   8  11       11.21       33.14     52.15 o 
  -3   8  11        2.89        0.00     45.85 o 
  -2   8  11       19.62       69.05     48.06 o 
  -1   8  11        9.14       17.48     37.57 o 
   0   8  11        1.86       51.26     64.19 o 
   1   8  11        0.40       11.15     47.86 o 
 -10   9  11      227.42      183.95     63.26 o 
  -9   9  11      132.34      146.80     54.39 o 
  -8   9  11      151.62      130.94     51.34 o 
  -7   9  11      167.53      138.30     49.83 o 
  -6   9  11      229.79      253.89     81.98 o 
  -5   9  11      256.04      266.90     59.00 o 
  -4   9  11       86.28      114.51     46.14 o 
  -3   9  11       73.87       47.40     48.39 o 
  -2   9  11       44.51      115.01     60.21 o 
  -1   9  11        1.06       63.86     59.99 o 
   0   9  11       59.11      131.08     49.88 o 
 -10  10  11        4.81       10.84     51.91 o 
  -9  10  11        0.02        0.00     43.45 o 
  -8  10  11       11.24       15.56     38.26 o 
  -7  10  11        1.53        0.00     59.22 o 
  -6  10  11        5.63       64.52     67.95 o 
  -5  10  11       70.82       70.17     43.60 o 
  -4  10  11       36.73       68.64     39.47 o 
  -3  10  11        0.00       35.69     54.91 o 
  -2  10  11       56.60      135.01     60.54 o 
  -1  10  11       35.33       95.01     55.24 o 
   0  10  11       16.60       35.69     56.35 o 
  -9  11  11       21.10       42.28     51.49 o 
  -8  11  11      148.11      162.32     63.80 o 
  -7  11  11       72.70      114.57     83.30 o 
  -6  11  11       77.24      130.44     52.48 o 
  -5  11  11      115.46      170.98     53.74 o 
  -4  11  11      145.11      162.05     48.57 o 
  -3  11  11      175.89      212.88     53.20 o 
  -2  11  11       87.54       69.16     54.25 o 
  -1  11  11      148.14      219.31     75.57 o 
  -8  12  11       18.89       30.60     83.08 o 
  -7  12  11        0.01       19.78     66.84 o 
  -6  12  11        6.56       66.19     41.02 o 
  -5  12  11        0.07       29.11     39.53 o 
  -4  12  11       14.00       43.16     41.73 o 
  -3  12  11        9.62       30.80     39.36 o 
  -2  12  11       12.80       49.39     61.65 o 
  -7  13  11        7.68       26.07     44.63 o 
  -6  13  11       28.78       58.44     47.38 o 
  -5  13  11       88.22       90.44     48.00 o 
  -4  13  11       34.24       45.73     42.16 o 
  -3  13  11       38.22       85.84     45.56 o 
  -9   0  12       14.96       22.54     56.57 o 
  -8   0  12       76.43      117.44     70.71 o 
  -7   0  12       27.20       79.33     57.01 o 
  -6   0  12      104.17      159.09     70.49 o 
  -5   0  12      288.21      338.74     92.58 o 
  -4   0  12       21.13      105.07     72.81 o 
  -3   0  12       26.45        0.00     48.06 o 
  -2   0  12      244.20      279.85     87.17 o 
  -1   0  12      201.23      209.47     77.78 o 
   0   0  12       44.95       28.61     52.92 o 
 -11   1  12       31.80       67.28     84.85 o 
 -10   1  12        2.05       11.71     58.00 o 
  -9   1  12        2.28        0.00     64.85 o 
  -8   1  12       11.48        7.39     40.70 o 
  -7   1  12       19.52       12.96     48.39 o 
  -6   1  12        3.12       27.10     39.55 o 
  -5   1  12       26.90       18.01     39.85 o 
  -4   1  12       29.32       32.39     44.59 o 
  -3   1  12        3.33        0.00     58.11 o 
  -2   1  12        0.02       55.34     41.58 o 
  -1   1  12        4.93       11.05     35.47 o 
 -11   2  12       75.51      141.09     86.84 o 
 -10   2  12       64.66       77.97     53.40 o 
  -9   2  12       15.34      108.60     69.49 o 
  -8   2  12       12.82       99.10     70.60 o 
  -7   2  12        3.96        0.00     33.92 o 
  -6   2  12        6.08       16.53     33.51 o 
  -5   2  12       55.88       46.86     39.19 o 
  -4   2  12       30.86       14.76     46.73 o 
  -3   2  12       23.78       69.39     47.94 o 
  -2   2  12      115.56      159.69     50.70 o 
  -1   2  12       78.05      167.62     50.12 o 
 -10   3  12        9.34       22.44     47.14 o 
  -9   3  12       19.48       15.57     42.64 o 
  -8   3  12       37.46       29.28     63.97 o 
  -7   3  12       51.31       59.88     57.34 o 
  -6   3  12       26.90       46.26     42.55 o 
  -5   3  12        4.14        0.00     38.03 o 
  -4   3  12        5.57       14.80     62.86 o 
  -3   3  12       50.07       60.40     44.18 o 
  -2   3  12        3.26       31.47     36.05 o 
  -1   3  12        5.49        0.00     40.22 o 
 -10   4  12      205.97      273.10     91.04 o 
  -9   4  12      120.69      155.26     57.10 o 
  -8   4  12      108.72      132.73     52.84 o 
  -7   4  12      213.91      305.26     92.14 o 
  -6   4  12      465.67      445.02    108.27 o 
  -5   4  12      298.30      292.55     63.40 o 
  -4   4  12       38.56       11.24     38.98 o 
  -3   4  12       46.59      109.58     48.07 o 
  -2   4  12      110.39      144.93     53.68 o 
  -1   4  12       62.36      104.58     46.98 o 
 -10   5  12        2.34       21.58     47.86 o 
  -9   5  12       10.92       32.86     48.97 o 
  -8   5  12       20.30       39.64     47.35 o 
  -7   5  12       55.92       25.85     44.03 o 
  -6   5  12        0.01       66.84     67.28 o 
  -5   5  12        0.84       15.58     69.93 o 
  -4   5  12        2.59       13.60     42.08 o 
  -3   5  12        2.50        0.00     41.27 o 
  -2   5  12       22.54       71.87     50.23 o 
  -1   5  12       32.04       24.78     45.96 o 
 -10   6  12      134.56      143.98     62.41 o 
  -9   6  12       31.91       13.17     46.29 o 
  -8   6  12        2.98        0.00     38.85 o 
  -7   6  12       32.51       21.36     47.52 o 
  -6   6  12      105.08      128.82     78.33 o 
  -5   6  12      128.55      134.68     76.01 o 
  -4   6  12       30.72       35.46     66.51 o 
  -3   6  12       34.10        2.10     72.70 o 
  -2   6  12      101.53      178.67     60.28 o 
  -9   7  12        0.45       30.48     47.88 o 
  -8   7  12       25.40       80.88     48.41 o 
  -7   7  12      125.91      121.72     50.54 o 
  -6   7  12       28.54       27.18     68.17 o 
  -5   7  12       11.33        0.00     68.06 o 
  -4   7  12       20.28       39.44     78.88 o 
  -3   7  12        5.80       87.83     78.77 o 
  -2   7  12        5.93       18.23     80.87 o 
  -8   8  12        5.83       36.71     47.97 o 
  -7   8  12       11.57       14.36     68.61 o 
  -6   8  12        2.24       77.12     80.21 o 
  -5   8  12        1.07        0.00     63.42 o 
  -4   8  12       97.51      145.61     87.72 o 
  -3   8  12      108.95      126.06     90.82 o 
  -7   9  12        0.57       64.41     88.50 o 
  -6   9  12        6.86       33.70     84.85 o 
  -5   9  12        6.20       54.69     75.35 o 
  -4   9  12        0.40       51.71     86.40 o 
  -6   1  13       73.86      113.49     58.20 o 
                                                 
